# Supplementary material for: Exploiting the GTEx resources to decipher the mechanisms at GWAS loci
Source: Genome Biol. 2021 Jan 26;22:49. doi: 10.1186/s13059-020-02252-4 (PMC7836161; doi:10.1186/s13059-020-02252-4)
Supplement: Supplementary file 3 — Additional file 3 Presumed causal genes included in the OMIM database [file 13059_2020_2252_MOESM3_ESM.xlsx]

## Sheet: OMIM-CAUSAL-GENES
Additional Table S4: Presumed causal genes included in the OMIM database.
# Supplementary Table: Presumed causal genes included in the OMIM database
# trait: Tag used for the trait
# pheno_mim: MIM ID of the phenotype mapped to GWAS trait
# mim: MIM ID of the corresponding gene
# entry_type: Entry type in the OMIM database
# entrez_gene_id: Gene ID based on Entrez database
# gene_name: Official gene symbol
# ensembl_gene_id: Gene ID based on Ensembl database
# gene_type: Gene type based on Gencode
# gene: Trimmed Gene ID based on Ensembl database
trait	pheno_mim	mim	entry_type	entrez_gene_id	gene_name	ensembl_gene_id	gene_type	gene
UKB_1200_Sleeplessness_or_insomnia	121300	612732	gene	1371	CPOX	ENSG00000080819	protein_coding	ENSG00000080819
UKB_1200_Sleeplessness_or_insomnia	168605	601143	gene	1639	DCTN1	ENSG00000204843	protein_coding	ENSG00000204843
UKB_1200_Sleeplessness_or_insomnia	600072	176640	gene	5621	PRNP	ENSG00000171867	protein_coding	ENSG00000171867
UKB_1200_Sleeplessness_or_insomnia	614163	601933	gene	1407	CRY1	ENSG00000008405	protein_coding	ENSG00000008405
UKB_20002_1094_self_reported_deep_venous_thrombosis_dvt	155100	160775	gene	4627	MYH9	ENSG00000100345	protein_coding	ENSG00000100345
UKB_20002_1094_self_reported_deep_venous_thrombosis_dvt	167800	601405	gene	11330	CTRC	ENSG00000162438	protein_coding	ENSG00000162438
UKB_20002_1094_self_reported_deep_venous_thrombosis_dvt	167800	167790	gene	6690	SPINK1	ENSG00000164266	protein_coding	ENSG00000164266
UKB_20002_1094_self_reported_deep_venous_thrombosis_dvt	167800	602421	gene	1080	CFTR	ENSG00000001626	protein_coding	ENSG00000001626
UKB_20002_1094_self_reported_deep_venous_thrombosis_dvt	167800	276000	gene	5644	PRSS1	ENSG00000204983	protein_coding	ENSG00000204983
UKB_20002_1094_self_reported_deep_venous_thrombosis_dvt	167800	601564	gene	5645	PRSS2	ENSG00000275896	protein_coding	ENSG00000275896
UKB_20002_1094_self_reported_deep_venous_thrombosis_dvt	178600	600799	gene	659	BMPR2	ENSG00000204217	protein_coding	ENSG00000204217
UKB_20002_1094_self_reported_deep_venous_thrombosis_dvt	188050	607093	gene	4524	MTHFR	ENSG00000177000	protein_coding	ENSG00000177000
UKB_20002_1094_self_reported_deep_venous_thrombosis_dvt	188050	134570	gene	2162	F13A1	ENSG00000124491	protein_coding	ENSG00000124491
UKB_20002_1094_self_reported_deep_venous_thrombosis_dvt	188050	603924	gene	3026	HABP2	ENSG00000148702	protein_coding	ENSG00000148702
UKB_20002_1094_self_reported_deep_venous_thrombosis_dvt	188050	176930	gene	2147	F2	ENSG00000180210	protein_coding	ENSG00000180210
UKB_20002_1094_self_reported_deep_venous_thrombosis_dvt	208050	606145	gene	81031	SLC2A10	ENSG00000197496	protein_coding	ENSG00000197496
UKB_20002_1094_self_reported_deep_venous_thrombosis_dvt	226300	125240	gene	1604	CD55	ENSG00000196352	protein_coding	ENSG00000196352
UKB_20002_1094_self_reported_deep_venous_thrombosis_dvt	236200	613381	gene	875	CBS	ENSG00000160200	protein_coding	ENSG00000160200
UKB_20002_1094_self_reported_deep_venous_thrombosis_dvt	263300	147796	gene	3717	JAK2	ENSG00000096968	protein_coding	ENSG00000096968
UKB_20002_1094_self_reported_deep_venous_thrombosis_dvt	277400	609831	gene	25974	MMACHC	ENSG00000132763	protein_coding	ENSG00000132763
UKB_20002_1094_self_reported_deep_venous_thrombosis_dvt	277400	176763	gene	5052	PRDX1	ENSG00000117450	protein_coding	ENSG00000117450
UKB_20002_1094_self_reported_deep_venous_thrombosis_dvt	600880	612309	gene	2153	F5	ENSG00000198734	protein_coding	ENSG00000198734
UKB_20002_1094_self_reported_deep_venous_thrombosis_dvt	602579	154550	gene	4351	MPI	ENSG00000178802	protein_coding	ENSG00000178802
UKB_20002_1094_self_reported_deep_venous_thrombosis_dvt	607685	173490	gene	5156	PDGFRA	ENSG00000134853	protein_coding	ENSG00000134853
UKB_20002_1094_self_reported_deep_venous_thrombosis_dvt	610293	610273	gene	93183	PIGM	ENSG00000143315	protein_coding	ENSG00000143315
UKB_20002_1094_self_reported_deep_venous_thrombosis_dvt	616028	190198	gene	4851	NOTCH1	ENSG00000148400	protein_coding	ENSG00000148400
UKB_20002_1111_self_reported_asthma	102700	608958	gene	100	ADA	ENSG00000196839	protein_coding	ENSG00000196839
UKB_20002_1111_self_reported_asthma	146700	135940	gene	2312	FLG	ENSG00000143631	protein_coding	ENSG00000143631
UKB_20002_1111_self_reported_asthma	147050	601690	gene	7941	PLA2G7	ENSG00000146070	protein_coding	ENSG00000146070
UKB_20002_1111_self_reported_asthma	147050	147138	gene	2206	MS4A2	ENSG00000149534	protein_coding	ENSG00000149534
UKB_20002_1111_self_reported_asthma	147050	147781	gene	3566	IL4R	ENSG00000077238	protein_coding	ENSG00000077238
UKB_20002_1111_self_reported_asthma	147050	605383	gene	50615	IL21R	ENSG00000103522	protein_coding	ENSG00000103522
UKB_20002_1111_self_reported_asthma	170100	613230	gene	5184	PEPD	ENSG00000124299	protein_coding	ENSG00000124299
UKB_20002_1111_self_reported_asthma	203800	606844	gene	7840	ALMS1	ENSG00000116127	protein_coding	ENSG00000116127
UKB_20002_1111_self_reported_asthma	208550	176804	gene	5732	PTGER2	ENSG00000125384	protein_coding	ENSG00000125384
UKB_20002_1111_self_reported_asthma	208550	604895	gene	30009	TBX21	ENSG00000073861	protein_coding	ENSG00000073861
UKB_20002_1111_self_reported_asthma	209900	610162	gene	79140	CCDC28B	ENSG00000160050	protein_coding	ENSG00000160050
UKB_20002_1111_self_reported_asthma	209900	608845	gene	84100	ARL6	ENSG00000113966	protein_coding	ENSG00000113966
UKB_20002_1111_self_reported_asthma	209900	209901	gene	582	BBS1	ENSG00000174483	protein_coding	ENSG00000174483
UKB_20002_1111_self_reported_asthma	219700	146790	gene	2212	FCGR2A	ENSG00000143226	protein_coding	ENSG00000143226
UKB_20002_1111_self_reported_asthma	219700	602421	gene	1080	CFTR	ENSG00000001626	protein_coding	ENSG00000001626
UKB_20002_1111_self_reported_asthma	219700	190180	gene	7040	TGFB1	ENSG00000105329	protein_coding	ENSG00000105329
UKB_20002_1111_self_reported_asthma	243700	611432	gene	81704	DOCK8	ENSG00000107099	protein_coding	ENSG00000107099
UKB_20002_1111_self_reported_asthma	256500	605010	gene	11005	SPINK5	ENSG00000133710	protein_coding	ENSG00000133710
UKB_20002_1111_self_reported_asthma	270300	602593	gene	1041	CDSN	ENSG00000204539	protein_coding	ENSG00000204539
UKB_20002_1111_self_reported_asthma	309900	300823	gene	3423	IDS	ENSG00000010404	protein_coding	ENSG00000010404
UKB_20002_1111_self_reported_asthma	600807	605238	gene	3176	HNMT	ENSG00000150540	protein_coding	ENSG00000150540
UKB_20002_1111_self_reported_asthma	600807	158375	gene	4589	MUC7	ENSG00000171195	protein_coding	ENSG00000171195
UKB_20002_1111_self_reported_asthma	600807	147683	gene	3596	IL13	ENSG00000169194	protein_coding	ENSG00000169194
UKB_20002_1111_self_reported_asthma	600807	606531	gene	117156	SCGB3A2	ENSG00000164265	protein_coding	ENSG00000164265
UKB_20002_1111_self_reported_asthma	600807	142871	gene	3135	HLA-G	ENSG00000204632	protein_coding	ENSG00000204632
UKB_20002_1111_self_reported_asthma	600807	191160	gene	7124	TNF	ENSG00000232810	protein_coding	ENSG00000232810
UKB_20002_1111_self_reported_asthma	600807	152390	gene	240	ALOX5	ENSG00000012779	protein_coding	ENSG00000012779
UKB_20002_1111_self_reported_asthma	600807	601156	gene	6356	CCL11	ENSG00000172156	protein_coding	ENSG00000172156
UKB_20002_1111_self_reported_asthma	601675	126340	gene	2068	ERCC2	ENSG00000104884	protein_coding	ENSG00000104884
UKB_20002_1111_self_reported_asthma	606003	602063	gene	6888	TALDO1	ENSG00000177156	protein_coding	ENSG00000177156
UKB_20002_1111_self_reported_asthma	607271	601763	gene	841	CASP8	ENSG00000064012	protein_coding	ENSG00000064012
UKB_20002_1111_self_reported_asthma	610978	600635	gene	7080	NKX2-1	ENSG00000136352	protein_coding	ENSG00000136352
UKB_20002_1111_self_reported_asthma	612714	607976	gene	84701	COX4I2	ENSG00000131055	protein_coding	ENSG00000131055
UKB_20002_1111_self_reported_asthma	614262	609798	gene	91754	NEK9	ENSG00000119638	protein_coding	ENSG00000119638
UKB_20002_1111_self_reported_asthma	614457	605512	gene	6785	ELOVL4	ENSG00000118402	protein_coding	ENSG00000118402
UKB_20002_1111_self_reported_asthma	614468	600220	gene	5336	PLCG2	ENSG00000197943	protein_coding	ENSG00000197943
UKB_20002_1111_self_reported_asthma	614700	606453	gene	987	LRBA	ENSG00000198589	protein_coding	ENSG00000198589
UKB_20002_1111_self_reported_asthma	615577	164012	gene	4791	NFKB2	ENSG00000077150	protein_coding	ENSG00000077150
UKB_20002_1111_self_reported_asthma	615816	172100	gene	5238	PGM3	ENSG00000013375	protein_coding	ENSG00000013375
UKB_20002_1111_self_reported_asthma	616029	608576	gene	79977	GRHL2	ENSG00000083307	protein_coding	ENSG00000083307
UKB_20002_1111_self_reported_asthma	616037	615956	gene	115948	CCDC151	ENSG00000198003	protein_coding	ENSG00000198003
UKB_20002_1111_self_reported_asthma	616395	608780	gene	404672	GTF2H5	ENSG00000272047	protein_coding	ENSG00000272047
UKB_20002_1111_self_reported_asthma	616716	600414	gene	5830	PEX5	ENSG00000139197	protein_coding	ENSG00000139197
UKB_20002_1111_self_reported_asthma	616777	605958	gene	10293	TRAIP	ENSG00000183763	protein_coding	ENSG00000183763
UKB_20002_1111_self_reported_asthma	616871	608170	gene	51428	DDX41	ENSG00000183258	protein_coding	ENSG00000183258
UKB_20002_1111_self_reported_asthma	617321	605956	gene	64127	NOD2	ENSG00000167207	protein_coding	ENSG00000167207
UKB_20002_1111_self_reported_asthma	617638	607210	gene	84433	CARD11	ENSG00000198286	protein_coding	ENSG00000198286
UKB_20002_1111_self_reported_asthma	618092	606558	gene	64919	BCL11B	ENSG00000127152	protein_coding	ENSG00000127152
UKB_20002_1222_self_reported_type_1_diabetes	125852	176730	gene	3630	INS	ENSG00000254647	protein_coding	ENSG00000254647
UKB_20002_1222_self_reported_type_1_diabetes	212750	146880	gene	3117	HLA-DQA1	ENSG00000196735	protein_coding	ENSG00000196735
UKB_20002_1222_self_reported_type_1_diabetes	212750	604305	gene	3119	HLA-DQB1	ENSG00000179344	protein_coding	ENSG00000179344
UKB_20002_1222_self_reported_type_1_diabetes	226980	604032	gene	9451	EIF2AK3	ENSG00000172071	protein_coding	ENSG00000172071
UKB_20002_1222_self_reported_type_1_diabetes	240300	607358	gene	326	AIRE	ENSG00000160224	protein_coding	ENSG00000160224
UKB_20002_1222_self_reported_type_1_diabetes	260370	600733	gene	3651	PDX1	ENSG00000139515	protein_coding	ENSG00000139515
UKB_20002_1222_self_reported_type_1_diabetes	304790	300292	gene	50943	FOXP3	ENSG00000049768	protein_coding	ENSG00000049768
UKB_20002_1222_self_reported_type_1_diabetes	608189	167790	gene	6690	SPINK1	ENSG00000164266	protein_coding	ENSG00000164266
UKB_20002_1222_self_reported_type_1_diabetes	612520	142410	gene	6927	HNF1A	ENSG00000135100	protein_coding	ENSG00000135100
UKB_20002_1222_self_reported_type_1_diabetes	616192	601184	gene	5611	DNAJC3	ENSG00000102580	protein_coding	ENSG00000102580
UKB_20002_1226_self_reported_hypothyroidism_or_myxoedema	103580	139320	gene	2778	GNAS	ENSG00000087460	protein_coding	ENSG00000087460
UKB_20002_1226_self_reported_hypothyroidism_or_myxoedema	107480	602218	gene	6299	SALL1	ENSG00000103449	protein_coding	ENSG00000103449
UKB_20002_1226_self_reported_hypothyroidism_or_myxoedema	140300	123890	gene	1493	CTLA4	ENSG00000163599	protein_coding	ENSG00000163599
UKB_20002_1226_self_reported_hypothyroidism_or_myxoedema	158350	601728	gene	5728	PTEN	ENSG00000171862	protein_coding	ENSG00000171862
UKB_20002_1226_self_reported_hypothyroidism_or_myxoedema	176400	604161	gene	84634	KISS1R	ENSG00000116014	protein_coding	ENSG00000116014
UKB_20002_1226_self_reported_hypothyroidism_or_myxoedema	188400	602054	gene	6899	TBX1	ENSG00000184058	protein_coding	ENSG00000184058
UKB_20002_1226_self_reported_hypothyroidism_or_myxoedema	190685	305371	gene	2623	GATA1	ENSG00000102145	protein_coding	ENSG00000102145
UKB_20002_1226_self_reported_hypothyroidism_or_myxoedema	191100	605284	gene	7248	TSC1	ENSG00000165699	protein_coding	ENSG00000165699
UKB_20002_1226_self_reported_hypothyroidism_or_myxoedema	203800	606844	gene	7840	ALMS1	ENSG00000116127	protein_coding	ENSG00000116127
UKB_20002_1226_self_reported_hypothyroidism_or_myxoedema	212065	601785	gene	5373	PMM2	ENSG00000140650	protein_coding	ENSG00000140650
UKB_20002_1226_self_reported_hypothyroidism_or_myxoedema	214800	608166	gene	9723	SEMA3E	ENSG00000170381	protein_coding	ENSG00000170381
UKB_20002_1226_self_reported_hypothyroidism_or_myxoedema	214800	608892	gene	55636	CHD7	ENSG00000171316	protein_coding	ENSG00000171316
UKB_20002_1226_self_reported_hypothyroidism_or_myxoedema	219800	606272	gene	1497	CTNS	ENSG00000040531	protein_coding	ENSG00000040531
UKB_20002_1226_self_reported_hypothyroidism_or_myxoedema	222300	606201	gene	7466	WFS1	ENSG00000109501	protein_coding	ENSG00000109501
UKB_20002_1226_self_reported_hypothyroidism_or_myxoedema	243800	605981	gene	197131	UBR1	ENSG00000159459	protein_coding	ENSG00000159459
UKB_20002_1226_self_reported_hypothyroidism_or_myxoedema	256300	602716	gene	4868	NPHS1	ENSG00000161270	protein_coding	ENSG00000161270
UKB_20002_1226_self_reported_hypothyroidism_or_myxoedema	262600	601538	gene	5626	PROP1	ENSG00000175325	protein_coding	ENSG00000175325
UKB_20002_1226_self_reported_hypothyroidism_or_myxoedema	262700	602146	gene	89884	LHX4	ENSG00000121454	protein_coding	ENSG00000121454
UKB_20002_1226_self_reported_hypothyroidism_or_myxoedema	264300	605573	gene	3293	HSD17B3	ENSG00000130948	protein_coding	ENSG00000130948
UKB_20002_1226_self_reported_hypothyroidism_or_myxoedema	274400	601843	gene	6528	SLC5A5	ENSG00000105641	protein_coding	ENSG00000105641
UKB_20002_1226_self_reported_hypothyroidism_or_myxoedema	274500	606765	gene	7173	TPO	ENSG00000115705	protein_coding	ENSG00000115705
UKB_20002_1226_self_reported_hypothyroidism_or_myxoedema	274600	605646	gene	5172	SLC26A4	ENSG00000091137	protein_coding	ENSG00000091137
UKB_20002_1226_self_reported_hypothyroidism_or_myxoedema	274700	188450	gene	7038	TG	ENSG00000042832	protein_coding	ENSG00000042832
UKB_20002_1226_self_reported_hypothyroidism_or_myxoedema	274800	612025	gene	389434	IYD	ENSG00000009765	protein_coding	ENSG00000009765
UKB_20002_1226_self_reported_hypothyroidism_or_myxoedema	274900	612772	gene	405753	DUOXA2	ENSG00000140274	protein_coding	ENSG00000140274
UKB_20002_1226_self_reported_hypothyroidism_or_myxoedema	300123	313430	gene	6658	SOX3	ENSG00000134595	protein_coding	ENSG00000134595
UKB_20002_1226_self_reported_hypothyroidism_or_myxoedema	300166	300485	gene	54880	BCOR	ENSG00000183337	protein_coding	ENSG00000183337
UKB_20002_1226_self_reported_hypothyroidism_or_myxoedema	300523	300095	gene	6567	SLC16A2	ENSG00000147100	protein_coding	ENSG00000147100
UKB_20002_1226_self_reported_hypothyroidism_or_myxoedema	300623	309550	gene	2332	FMR1	ENSG00000102081	protein_coding	ENSG00000102081
UKB_20002_1226_self_reported_hypothyroidism_or_myxoedema	300888	300137	gene	3547	IGSF1	ENSG00000147255	protein_coding	ENSG00000147255
UKB_20002_1226_self_reported_hypothyroidism_or_myxoedema	304790	300292	gene	50943	FOXP3	ENSG00000049768	protein_coding	ENSG00000049768
UKB_20002_1226_self_reported_hypothyroidism_or_myxoedema	601005	114205	gene	775	CACNA1C	ENSG00000151067	protein_coding	ENSG00000151067
UKB_20002_1226_self_reported_hypothyroidism_or_myxoedema	606367	147730	gene	3559	IL2RA	ENSG00000134460	protein_coding	ENSG00000134460
UKB_20002_1226_self_reported_hypothyroidism_or_myxoedema	607836	611539	gene	27022	FOXD3	ENSG00000187140	protein_coding	ENSG00000187140
UKB_20002_1226_self_reported_hypothyroidism_or_myxoedema	607932	112262	gene	652	BMP4	ENSG00000125378	protein_coding	ENSG00000125378
UKB_20002_1226_self_reported_hypothyroidism_or_myxoedema	607944	171640	gene	54	ACP5	ENSG00000102575	protein_coding	ENSG00000102575
UKB_20002_1226_self_reported_hypothyroidism_or_myxoedema	609053	611360	gene	55215	FANCI	ENSG00000140525	protein_coding	ENSG00000140525
UKB_20002_1226_self_reported_hypothyroidism_or_myxoedema	610978	600635	gene	7080	NKX2-1	ENSG00000136352	protein_coding	ENSG00000136352
UKB_20002_1226_self_reported_hypothyroidism_or_myxoedema	612885	608187	gene	84515	MCM8	ENSG00000125885	protein_coding	ENSG00000125885
UKB_20002_1226_self_reported_hypothyroidism_or_myxoedema	613038	173110	gene	5449	POU1F1	ENSG00000064835	protein_coding	ENSG00000064835
UKB_20002_1226_self_reported_hypothyroidism_or_myxoedema	613254	147570	gene	3458	IFNG	ENSG00000111537	protein_coding	ENSG00000111537
UKB_20002_1226_self_reported_hypothyroidism_or_myxoedema	613254	191092	gene	7249	TSC2	ENSG00000103197	protein_coding	ENSG00000103197
UKB_20002_1226_self_reported_hypothyroidism_or_myxoedema	613783	120580	gene	716	C1S	ENSG00000182326	protein_coding	ENSG00000182326
UKB_20002_1226_self_reported_hypothyroidism_or_myxoedema	614114	607951	gene	9702	CEP57	ENSG00000166037	protein_coding	ENSG00000166037
UKB_20002_1226_self_reported_hypothyroidism_or_myxoedema	614162	600555	gene	6772	STAT1	ENSG00000115415	protein_coding	ENSG00000115415
UKB_20002_1226_self_reported_hypothyroidism_or_myxoedema	614468	600220	gene	5336	PLCG2	ENSG00000197943	protein_coding	ENSG00000197943
UKB_20002_1226_self_reported_hypothyroidism_or_myxoedema	614700	606453	gene	987	LRBA	ENSG00000198589	protein_coding	ENSG00000198589
UKB_20002_1226_self_reported_hypothyroidism_or_myxoedema	615108	171834	gene	5290	PIK3CA	ENSG00000121879	protein_coding	ENSG00000121879
UKB_20002_1226_self_reported_hypothyroidism_or_myxoedema	615109	164730	gene	207	AKT1	ENSG00000142208	protein_coding	ENSG00000142208
UKB_20002_1226_self_reported_hypothyroidism_or_myxoedema	615952	102582	gene	6774	STAT3	ENSG00000168610	protein_coding	ENSG00000168610
UKB_20002_1226_self_reported_hypothyroidism_or_myxoedema	616263	608625	gene	51651	PTRH2	ENSG00000141378	protein_coding	ENSG00000141378
UKB_20002_1226_self_reported_hypothyroidism_or_myxoedema	616541	194363	gene	7518	XRCC4	ENSG00000152422	protein_coding	ENSG00000152422
UKB_20002_1226_self_reported_hypothyroidism_or_myxoedema	616817	613257	gene	84919	PPP1R15B	ENSG00000158615	protein_coding	ENSG00000158615
UKB_20002_1226_self_reported_hypothyroidism_or_myxoedema	616843	611184	gene	9780	PIEZO1	ENSG00000103335	protein_coding	ENSG00000103335
UKB_20002_1226_self_reported_hypothyroidism_or_myxoedema	616858	610512	gene	10483	SEC23B	ENSG00000101310	protein_coding	ENSG00000101310
UKB_20002_1226_self_reported_hypothyroidism_or_myxoedema	616878	616830	gene	128989	TANGO2	ENSG00000183597	protein_coding	ENSG00000183597
UKB_20002_1226_self_reported_hypothyroidism_or_myxoedema	617575	603729	gene	8879	SGPL1	ENSG00000166224	protein_coding	ENSG00000166224
UKB_20002_1226_self_reported_hypothyroidism_or_myxoedema	617577	603332	gene	25981	DNAH1	ENSG00000114841	protein_coding	ENSG00000114841
UKB_20002_1226_self_reported_hypothyroidism_or_myxoedema	617763	602238	gene	23404	EXOSC2	ENSG00000130713	protein_coding	ENSG00000130713
UKB_20002_1452_self_reported_eczema_or_dermatitis	103285	603273	gene	8626	TP63	ENSG00000073282	protein_coding	ENSG00000073282
UKB_20002_1452_self_reported_eczema_or_dermatitis	105250	601743	gene	9180	OSMR	ENSG00000145623	protein_coding	ENSG00000145623
UKB_20002_1452_self_reported_eczema_or_dermatitis	113800	139350	gene	3848	KRT1	ENSG00000167768	protein_coding	ENSG00000167768
UKB_20002_1452_self_reported_eczema_or_dermatitis	113800	148080	gene	3858	KRT10	ENSG00000186395	protein_coding	ENSG00000186395
UKB_20002_1452_self_reported_eczema_or_dermatitis	115150	164757	gene	673	BRAF	ENSG00000157764	protein_coding	ENSG00000157764
UKB_20002_1452_self_reported_eczema_or_dermatitis	146700	135940	gene	2312	FLG	ENSG00000143631	protein_coding	ENSG00000143631
UKB_20002_1452_self_reported_eczema_or_dermatitis	147050	601690	gene	7941	PLA2G7	ENSG00000146070	protein_coding	ENSG00000146070
UKB_20002_1452_self_reported_eczema_or_dermatitis	147050	147138	gene	2206	MS4A2	ENSG00000149534	protein_coding	ENSG00000149534
UKB_20002_1452_self_reported_eczema_or_dermatitis	147050	147781	gene	3566	IL4R	ENSG00000077238	protein_coding	ENSG00000077238
UKB_20002_1452_self_reported_eczema_or_dermatitis	147050	605383	gene	50615	IL21R	ENSG00000103522	protein_coding	ENSG00000103522
UKB_20002_1452_self_reported_eczema_or_dermatitis	147060	102582	gene	6774	STAT3	ENSG00000168610	protein_coding	ENSG00000168610
UKB_20002_1452_self_reported_eczema_or_dermatitis	169400	600024	gene	3930	LBR	ENSG00000143815	protein_coding	ENSG00000143815
UKB_20002_1452_self_reported_eczema_or_dermatitis	177000	612386	gene	2235	FECH	ENSG00000066926	protein_coding	ENSG00000066926
UKB_20002_1452_self_reported_eczema_or_dermatitis	186580	605956	gene	64127	NOD2	ENSG00000167207	protein_coding	ENSG00000167207
UKB_20002_1452_self_reported_eczema_or_dermatitis	212750	146880	gene	3117	HLA-DQA1	ENSG00000196735	protein_coding	ENSG00000196735
UKB_20002_1452_self_reported_eczema_or_dermatitis	212750	604305	gene	3119	HLA-DQB1	ENSG00000179344	protein_coding	ENSG00000179344
UKB_20002_1452_self_reported_eczema_or_dermatitis	233690	608508	gene	1535	CYBA	ENSG00000051523	protein_coding	ENSG00000051523
UKB_20002_1452_self_reported_eczema_or_dermatitis	233700	608512	gene	653361	NCF1	ENSG00000158517	protein_coding	ENSG00000158517
UKB_20002_1452_self_reported_eczema_or_dermatitis	233710	608515	gene	4688	NCF2	ENSG00000116701	protein_coding	ENSG00000116701
UKB_20002_1452_self_reported_eczema_or_dermatitis	243700	611432	gene	81704	DOCK8	ENSG00000107099	protein_coding	ENSG00000107099
UKB_20002_1452_self_reported_eczema_or_dermatitis	259100	601688	gene	3248	HPGD	ENSG00000164120	protein_coding	ENSG00000164120
UKB_20002_1452_self_reported_eczema_or_dermatitis	261600	612349	gene	5053	PAH	ENSG00000171759	protein_coding	ENSG00000171759
UKB_20002_1452_self_reported_eczema_or_dermatitis	269840	176947	gene	7535	ZAP70	ENSG00000115085	protein_coding	ENSG00000115085
UKB_20002_1452_self_reported_eczema_or_dermatitis	270300	602593	gene	1041	CDSN	ENSG00000204539	protein_coding	ENSG00000204539
UKB_20002_1452_self_reported_eczema_or_dermatitis	270400	602858	gene	1717	DHCR7	ENSG00000172893	protein_coding	ENSG00000172893
UKB_20002_1452_self_reported_eczema_or_dermatitis	272300	606887	gene	6821	SUOX	ENSG00000139531	protein_coding	ENSG00000139531
UKB_20002_1452_self_reported_eczema_or_dermatitis	300966	313650	gene	6872	TAF1	ENSG00000147133	protein_coding	ENSG00000147133
UKB_20002_1452_self_reported_eczema_or_dermatitis	300988	309845	gene	4478	MSN	ENSG00000147065	protein_coding	ENSG00000147065
UKB_20002_1452_self_reported_eczema_or_dermatitis	301000	300392	gene	7454	WAS	ENSG00000015285	protein_coding	ENSG00000015285
UKB_20002_1452_self_reported_eczema_or_dermatitis	304790	300292	gene	50943	FOXP3	ENSG00000049768	protein_coding	ENSG00000049768
UKB_20002_1452_self_reported_eczema_or_dermatitis	305100	300451	gene	1896	EDA	ENSG00000158813	protein_coding	ENSG00000158813
UKB_20002_1452_self_reported_eczema_or_dermatitis	306400	300481	gene	1536	CYBB	ENSG00000165168	protein_coding	ENSG00000165168
UKB_20002_1452_self_reported_eczema_or_dermatitis	308205	300294	gene	51360	MBTPS2	ENSG00000012174	protein_coding	ENSG00000012174
UKB_20002_1452_self_reported_eczema_or_dermatitis	601358	600014	gene	6595	SMARCA2	ENSG00000080503	protein_coding	ENSG00000080503
UKB_20002_1452_self_reported_eczema_or_dermatitis	602723	607211	gene	79092	CARD14	ENSG00000141527	protein_coding	ENSG00000141527
UKB_20002_1452_self_reported_eczema_or_dermatitis	606054	232050	gene	5096	PCCB	ENSG00000114054	protein_coding	ENSG00000114054
UKB_20002_1452_self_reported_eczema_or_dermatitis	606054	232000	gene	5095	PCCA	ENSG00000175198	protein_coding	ENSG00000175198
UKB_20002_1452_self_reported_eczema_or_dermatitis	606367	147730	gene	3559	IL2RA	ENSG00000134460	protein_coding	ENSG00000134460
UKB_20002_1452_self_reported_eczema_or_dermatitis	607271	601763	gene	841	CASP8	ENSG00000064012	protein_coding	ENSG00000064012
UKB_20002_1452_self_reported_eczema_or_dermatitis	607721	602775	gene	8036	SHOC2	ENSG00000108061	protein_coding	ENSG00000108061
UKB_20002_1452_self_reported_eczema_or_dermatitis	607936	184600	gene	1475	CSTA	ENSG00000121552	protein_coding	ENSG00000121552
UKB_20002_1452_self_reported_eczema_or_dermatitis	608118	609617	gene	7780	SLC30A2	ENSG00000158014	protein_coding	ENSG00000158014
UKB_20002_1452_self_reported_eczema_or_dermatitis	608971	151460	gene	5788	PTPRC	ENSG00000081237	protein_coding	ENSG00000081237
UKB_20002_1452_self_reported_eczema_or_dermatitis	608971	146661	gene	3575	IL7R	ENSG00000168685	protein_coding	ENSG00000168685
UKB_20002_1452_self_reported_eczema_or_dermatitis	609180	604041	gene	9526	MPDU1	ENSG00000129255	protein_coding	ENSG00000129255
UKB_20002_1452_self_reported_eczema_or_dermatitis	609796	603805	gene	9333	TGM5	ENSG00000104055	protein_coding	ENSG00000104055
UKB_20002_1452_self_reported_eczema_or_dermatitis	610443	612452	gene	284058	KANSL1	ENSG00000120071	protein_coding	ENSG00000120071
UKB_20002_1452_self_reported_eczema_or_dermatitis	611091	610916	gene	54888	NSUN2	ENSG00000037474	protein_coding	ENSG00000037474
UKB_20002_1452_self_reported_eczema_or_dermatitis	612379	611715	gene	79644	SRD5A3	ENSG00000128039	protein_coding	ENSG00000128039
UKB_20002_1452_self_reported_eczema_or_dermatitis	612952	606754	gene	25939	SAMHD1	ENSG00000101347	protein_coding	ENSG00000101347
UKB_20002_1452_self_reported_eczema_or_dermatitis	613216	603576	gene	4308	TRPM1	ENSG00000134160	protein_coding	ENSG00000134160
UKB_20002_1452_self_reported_eczema_or_dermatitis	614162	600555	gene	6772	STAT1	ENSG00000115415	protein_coding	ENSG00000115415
UKB_20002_1452_self_reported_eczema_or_dermatitis	614262	609798	gene	91754	NEK9	ENSG00000119638	protein_coding	ENSG00000119638
UKB_20002_1452_self_reported_eczema_or_dermatitis	614457	605512	gene	6785	ELOVL4	ENSG00000118402	protein_coding	ENSG00000118402
UKB_20002_1452_self_reported_eczema_or_dermatitis	614493	602357	gene	7456	WIPF1	ENSG00000115935	protein_coding	ENSG00000115935
UKB_20002_1452_self_reported_eczema_or_dermatitis	615607	186740	gene	917	CD3G	ENSG00000160654	protein_coding	ENSG00000160654
UKB_20002_1452_self_reported_eczema_or_dermatitis	615816	172100	gene	5238	PGM3	ENSG00000013375	protein_coding	ENSG00000013375
UKB_20002_1452_self_reported_eczema_or_dermatitis	615846	606951	gene	64135	IFIH1	ENSG00000115267	protein_coding	ENSG00000115267
UKB_20002_1452_self_reported_eczema_or_dermatitis	615895	610924	gene	10616	RBCK1	ENSG00000125826	protein_coding	ENSG00000125826
UKB_20002_1452_self_reported_eczema_or_dermatitis	616100	123890	gene	1493	CTLA4	ENSG00000163599	protein_coding	ENSG00000163599
UKB_20002_1452_self_reported_eczema_or_dermatitis	616265	610190	gene	64377	CHST8	ENSG00000124302	protein_coding	ENSG00000124302
UKB_20002_1452_self_reported_eczema_or_dermatitis	616295	114090	gene	831	CAST	ENSG00000153113	protein_coding	ENSG00000153113
UKB_20002_1452_self_reported_eczema_or_dermatitis	616854	600548	gene	3313	HSPA9	ENSG00000113013	protein_coding	ENSG00000113013
UKB_20002_1452_self_reported_eczema_or_dermatitis	616871	608170	gene	51428	DDX41	ENSG00000183258	protein_coding	ENSG00000183258
UKB_20002_1452_self_reported_eczema_or_dermatitis	617241	608243	gene	56160	NSMCE3	ENSG00000185115	protein_coding	ENSG00000185115
UKB_20002_1452_self_reported_eczema_or_dermatitis	617320	605848	gene	23581	CASP14	ENSG00000105141	protein_coding	ENSG00000105141
UKB_20002_1452_self_reported_eczema_or_dermatitis	617443	193067	gene	2313	FLI1	ENSG00000151702	protein_coding	ENSG00000151702
UKB_20002_1452_self_reported_eczema_or_dermatitis	617638	607210	gene	84433	CARD11	ENSG00000198286	protein_coding	ENSG00000198286
UKB_20002_1452_self_reported_eczema_or_dermatitis	617827	610608	gene	9837	GINS1	ENSG00000101003	protein_coding	ENSG00000101003
UKB_20002_1453_self_reported_psoriasis	177900	142840	gene	3107	HLA-C	ENSG00000204525	protein_coding	ENSG00000204525
UKB_20002_1453_self_reported_psoriasis	243150	609332	gene	57217	TTC7A	ENSG00000068724	protein_coding	ENSG00000068724
UKB_20002_1453_self_reported_psoriasis	602723	607211	gene	79092	CARD14	ENSG00000141527	protein_coding	ENSG00000141527
UKB_20002_1453_self_reported_psoriasis	606593	601837	gene	3981	LIG4	ENSG00000174405	protein_coding	ENSG00000174405
UKB_20002_1453_self_reported_psoriasis	614204	605507	gene	26525	IL36RN	ENSG00000136695	protein_coding	ENSG00000136695
UKB_20002_1453_self_reported_psoriasis	615508	125670	gene	1828	DSG1	ENSG00000134760	protein_coding	ENSG00000134760
UKB_20002_1453_self_reported_psoriasis	615577	164012	gene	4791	NFKB2	ENSG00000077150	protein_coding	ENSG00000077150
UKB_20002_1453_self_reported_psoriasis	616100	123890	gene	1493	CTLA4	ENSG00000163599	protein_coding	ENSG00000163599
UKB_20002_1453_self_reported_psoriasis	616106	615781	gene	130340	AP1S3	ENSG00000152056	protein_coding	ENSG00000152056
UKB_20002_1453_self_reported_psoriasis	616834	607545	gene	6307	MSMO1	ENSG00000052802	protein_coding	ENSG00000052802
UKB_20002_1453_self_reported_psoriasis	617443	193067	gene	2313	FLI1	ENSG00000151702	protein_coding	ENSG00000151702
UKB_20002_1466_self_reported_gout	137920	189907	gene	6928	HNF1B	ENSG00000275410	protein_coding	ENSG00000275410
UKB_20002_1466_self_reported_gout	162000	191845	gene	7369	UMOD	ENSG00000169344	protein_coding	ENSG00000169344
UKB_20002_1466_self_reported_gout	174000	158340	gene	4582	MUC1	ENSG00000185499	protein_coding	ENSG00000185499
UKB_20002_1466_self_reported_gout	232200	613742	gene	2538	G6PC	ENSG00000131482	protein_coding	ENSG00000131482
UKB_20002_1466_self_reported_gout	232220	602671	gene	2542	SLC37A4	ENSG00000137700	protein_coding	ENSG00000137700
UKB_20002_1466_self_reported_gout	232800	610681	gene	5213	PFKM	ENSG00000152556	protein_coding	ENSG00000152556
UKB_20002_1466_self_reported_gout	300661	311850	gene	5631	PRPS1	ENSG00000147224	protein_coding	ENSG00000147224
UKB_20002_1466_self_reported_gout	610947	603507	gene	4040	LRP6	ENSG00000070018	protein_coding	ENSG00000070018
UKB_20002_1466_self_reported_gout	612671	611034	gene	10786	SLC17A3	ENSG00000124564	protein_coding	ENSG00000124564
UKB_20002_1466_self_reported_gout	617056	609213	gene	29927	SEC61A1	ENSG00000058262	protein_coding	ENSG00000058262
UKB_20002_1473_self_reported_high_cholesterol	118450	601920	gene	182	JAG1	ENSG00000101384	protein_coding	ENSG00000101384
UKB_20002_1473_self_reported_high_cholesterol	136120	606967	gene	3931	LCAT	ENSG00000213398	protein_coding	ENSG00000213398
UKB_20002_1473_self_reported_high_cholesterol	143890	600946	gene	2690	GHR	ENSG00000112964	protein_coding	ENSG00000112964
UKB_20002_1473_self_reported_high_cholesterol	143890	604088	gene	10842	PPP1R17	ENSG00000106341	protein_coding	ENSG00000106341
UKB_20002_1473_self_reported_high_cholesterol	143890	132811	gene	2053	EPHX2	ENSG00000120915	protein_coding	ENSG00000120915
UKB_20002_1473_self_reported_high_cholesterol	143890	606945	gene	3949	LDLR	ENSG00000130164	protein_coding	ENSG00000130164
UKB_20002_1473_self_reported_high_cholesterol	144010	107730	gene	338	APOB	ENSG00000084674	protein_coding	ENSG00000084674
UKB_20002_1473_self_reported_high_cholesterol	144250	609708	gene	4023	LPL	ENSG00000175445	protein_coding	ENSG00000175445
UKB_20002_1473_self_reported_high_cholesterol	144650	606368	gene	116519	APOA5	ENSG00000110243	protein_coding	ENSG00000110243
UKB_20002_1473_self_reported_high_cholesterol	182290	607642	gene	10743	RAI1	ENSG00000108557	protein_coding	ENSG00000108557
UKB_20002_1473_self_reported_high_cholesterol	208920	606350	gene	54840	APTX	ENSG00000137074	protein_coding	ENSG00000137074
UKB_20002_1473_self_reported_high_cholesterol	210250	605459	gene	64240	ABCG5	ENSG00000138075	protein_coding	ENSG00000138075
UKB_20002_1473_self_reported_high_cholesterol	210250	605460	gene	64241	ABCG8	ENSG00000143921	protein_coding	ENSG00000143921
UKB_20002_1473_self_reported_high_cholesterol	213700	606530	gene	1593	CYP27A1	ENSG00000135929	protein_coding	ENSG00000135929
UKB_20002_1473_self_reported_high_cholesterol	215140	600024	gene	3930	LBR	ENSG00000143815	protein_coding	ENSG00000143815
UKB_20002_1473_self_reported_high_cholesterol	243800	605981	gene	197131	UBR1	ENSG00000159459	protein_coding	ENSG00000159459
UKB_20002_1473_self_reported_high_cholesterol	270400	602858	gene	1717	DHCR7	ENSG00000172893	protein_coding	ENSG00000172893
UKB_20002_1473_self_reported_high_cholesterol	277460	600415	gene	7274	TTPA	ENSG00000137561	protein_coding	ENSG00000137561
UKB_20002_1473_self_reported_high_cholesterol	278000	613497	gene	3988	LIPA	ENSG00000107798	protein_coding	ENSG00000107798
UKB_20002_1473_self_reported_high_cholesterol	302960	300205	gene	10682	EBP	ENSG00000147155	protein_coding	ENSG00000147155
UKB_20002_1473_self_reported_high_cholesterol	306000	300798	gene	5256	PHKA2	ENSG00000044446	protein_coding	ENSG00000044446
UKB_20002_1473_self_reported_high_cholesterol	308050	300275	gene	50814	NSDHL	ENSG00000147383	protein_coding	ENSG00000147383
UKB_20002_1473_self_reported_high_cholesterol	309000	300535	gene	4952	OCRL	ENSG00000122126	protein_coding	ENSG00000122126
UKB_20002_1473_self_reported_high_cholesterol	602398	606418	gene	1718	DHCR24	ENSG00000116133	protein_coding	ENSG00000116133
UKB_20002_1473_self_reported_high_cholesterol	603776	607786	gene	255738	PCSK9	ENSG00000169174	protein_coding	ENSG00000169174
UKB_20002_1473_self_reported_high_cholesterol	603813	605747	gene	26119	LDLRAP1	ENSG00000157978	protein_coding	ENSG00000157978
UKB_20002_1473_self_reported_high_cholesterol	605814	603859	gene	10165	SLC25A13	ENSG00000004864	protein_coding	ENSG00000004864
UKB_20002_1473_self_reported_high_cholesterol	606721	601047	gene	857	CAV1	ENSG00000105974	protein_coding	ENSG00000105974
UKB_20002_1473_self_reported_high_cholesterol	607330	602286	gene	6309	SC5D	ENSG00000109929	protein_coding	ENSG00000109929
UKB_20002_1473_self_reported_high_cholesterol	607616	607608	gene	6609	SMPD1	ENSG00000166311	protein_coding	ENSG00000166311
UKB_20002_1473_self_reported_high_cholesterol	608320	600660	gene	4205	MEF2A	ENSG00000068305	protein_coding	ENSG00000068305
UKB_20002_1473_self_reported_high_cholesterol	610644	609595	gene	284654	RSPO1	ENSG00000169218	protein_coding	ENSG00000169218
UKB_20002_1473_self_reported_high_cholesterol	610947	603507	gene	4040	LRP6	ENSG00000070018	protein_coding	ENSG00000070018
UKB_20002_1473_self_reported_high_cholesterol	615703	615586	gene	84984	CEP19	ENSG00000174007	protein_coding	ENSG00000174007
UKB_20002_1473_self_reported_high_cholesterol	615812	604556	gene	9149	DYRK1B	ENSG00000105204	protein_coding	ENSG00000105204
UKB_20002_1473_self_reported_high_cholesterol	615863	604900	gene	8694	DGAT1	ENSG00000185000	protein_coding	ENSG00000185000
UKB_20002_1473_self_reported_high_cholesterol	616516	150330	gene	4000	LMNA	ENSG00000160789	protein_coding	ENSG00000160789
UKB_20002_1473_self_reported_high_cholesterol	616828	613734	gene	84317	CCDC115	ENSG00000136710	protein_coding	ENSG00000136710
UKB_20002_1473_self_reported_high_cholesterol	616829	616815	gene	147007	TMEM199	ENSG00000244045	protein_coding	ENSG00000244045
UKB_21001_Body_mass_index_BMI	103580	139320	gene	2778	GNAS	ENSG00000087460	protein_coding	ENSG00000087460
UKB_21001_Body_mass_index_BMI	105830	601623	gene	7337	UBE3A	ENSG00000114062	protein_coding	ENSG00000114062
UKB_21001_Body_mass_index_BMI	139210	600993	gene	4089	SMAD4	ENSG00000141646	protein_coding	ENSG00000141646
UKB_21001_Body_mass_index_BMI	176270	602117	gene	4692	NDN	ENSG00000182636	protein_coding	ENSG00000182636
UKB_21001_Body_mass_index_BMI	176270	182279	gene	6638	SNRPN	ENSG00000128739	protein_coding	ENSG00000128739
UKB_21001_Body_mass_index_BMI	180849	600140	gene	1387	CREBBP	ENSG00000005339	protein_coding	ENSG00000005339
UKB_21001_Body_mass_index_BMI	181450	601621	gene	6926	TBX3	ENSG00000135111	protein_coding	ENSG00000135111
UKB_21001_Body_mass_index_BMI	188400	602054	gene	6899	TBX1	ENSG00000184058	protein_coding	ENSG00000184058
UKB_21001_Body_mass_index_BMI	201000	606144	gene	51715	RAB23	ENSG00000112210	protein_coding	ENSG00000112210
UKB_21001_Body_mass_index_BMI	203800	606844	gene	7840	ALMS1	ENSG00000116127	protein_coding	ENSG00000116127
UKB_21001_Body_mass_index_BMI	209900	610162	gene	79140	CCDC28B	ENSG00000160050	protein_coding	ENSG00000160050
UKB_21001_Body_mass_index_BMI	209900	608845	gene	84100	ARL6	ENSG00000113966	protein_coding	ENSG00000113966
UKB_21001_Body_mass_index_BMI	209900	209901	gene	582	BBS1	ENSG00000174483	protein_coding	ENSG00000174483
UKB_21001_Body_mass_index_BMI	210720	605925	gene	5116	PCNT	ENSG00000160299	protein_coding	ENSG00000160299
UKB_21001_Body_mass_index_BMI	216550	607817	gene	157680	VPS13B	ENSG00000132549	protein_coding	ENSG00000132549
UKB_21001_Body_mass_index_BMI	219090	603158	gene	9101	USP8	ENSG00000138592	protein_coding	ENSG00000138592
UKB_21001_Body_mass_index_BMI	222700	603593	gene	9056	SLC7A7	ENSG00000155465	protein_coding	ENSG00000155465
UKB_21001_Body_mass_index_BMI	240900	164731	gene	208	AKT2	ENSG00000105221	protein_coding	ENSG00000105221
UKB_21001_Body_mass_index_BMI	251450	613165	gene	124583	CANT1	ENSG00000171302	protein_coding	ENSG00000171302
UKB_21001_Body_mass_index_BMI	259050	606025	gene	26137	ZBTB20	ENSG00000181722	protein_coding	ENSG00000181722
UKB_21001_Body_mass_index_BMI	270450	147370	gene	3480	IGF1R	ENSG00000140443	protein_coding	ENSG00000140443
UKB_21001_Body_mass_index_BMI	300148	300161	gene	1968	EIF2S3	ENSG00000130741	protein_coding	ENSG00000130741
UKB_21001_Body_mass_index_BMI	300238	300199	gene	27316	RBMX	ENSG00000147274	protein_coding	ENSG00000147274
UKB_21001_Body_mass_index_BMI	300354	300304	gene	8450	CUL4B	ENSG00000158290	protein_coding	ENSG00000158290
UKB_21001_Body_mass_index_BMI	300577	300576	gene	158866	ZDHHC15	ENSG00000102383	protein_coding	ENSG00000102383
UKB_21001_Body_mass_index_BMI	300882	300269	gene	55869	HDAC8	ENSG00000147099	protein_coding	ENSG00000147099
UKB_21001_Body_mass_index_BMI	300957	300395	gene	57187	THOC2	ENSG00000125676	protein_coding	ENSG00000125676
UKB_21001_Body_mass_index_BMI	301900	300414	gene	84295	PHF6	ENSG00000156531	protein_coding	ENSG00000156531
UKB_21001_Body_mass_index_BMI	309580	300032	gene	546	ATRX	ENSG00000085224	protein_coding	ENSG00000085224
UKB_21001_Body_mass_index_BMI	309585	300964	gene	81887	LAS1L	ENSG00000001497	protein_coding	ENSG00000001497
UKB_21001_Body_mass_index_BMI	600955	162150	gene	5122	PCSK1	ENSG00000175426	protein_coding	ENSG00000175426
UKB_21001_Body_mass_index_BMI	601665	604630	gene	8431	NR0B2	ENSG00000131910	protein_coding	ENSG00000131910
UKB_21001_Body_mass_index_BMI	601665	186357	gene	9672	SDC3	ENSG00000162512	protein_coding	ENSG00000162512
UKB_21001_Body_mass_index_BMI	601665	176830	gene	5443	POMC	ENSG00000115138	protein_coding	ENSG00000115138
UKB_21001_Body_mass_index_BMI	601665	605353	gene	51738	GHRL	ENSG00000157017	protein_coding	ENSG00000157017
UKB_21001_Body_mass_index_BMI	601665	601487	gene	5468	PPARG	ENSG00000132170	protein_coding	ENSG00000132170
UKB_21001_Body_mass_index_BMI	601665	602606	gene	9607	CARTPT	ENSG00000164326	protein_coding	ENSG00000164326
UKB_21001_Body_mass_index_BMI	601665	173335	gene	5167	ENPP1	ENSG00000197594	protein_coding	ENSG00000197594
UKB_21001_Body_mass_index_BMI	601665	109691	gene	155	ADRB3	ENSG00000188778	protein_coding	ENSG00000188778
UKB_21001_Body_mass_index_BMI	601665	602044	gene	7352	UCP3	ENSG00000175564	protein_coding	ENSG00000175564
UKB_21001_Body_mass_index_BMI	601665	602311	gene	181	AGRP	ENSG00000159723	protein_coding	ENSG00000159723
UKB_21001_Body_mass_index_BMI	602025	155540	gene	4159	MC3R	ENSG00000124089	protein_coding	ENSG00000124089
UKB_21001_Body_mass_index_BMI	603233	603666	gene	8675	STX16	ENSG00000124222	protein_coding	ENSG00000124222
UKB_21001_Body_mass_index_BMI	604360	610844	gene	80208	SPG11	ENSG00000104133	protein_coding	ENSG00000104133
UKB_21001_Body_mass_index_BMI	604931	138090	gene	9563	H6PD	ENSG00000049239	protein_coding	ENSG00000049239
UKB_21001_Body_mass_index_BMI	605231	604896	gene	8195	MKKS	ENSG00000125863	protein_coding	ENSG00000125863
UKB_21001_Body_mass_index_BMI	605309	601728	gene	5728	PTEN	ENSG00000171862	protein_coding	ENSG00000171862
UKB_21001_Body_mass_index_BMI	605552	157147	gene	4547	MTTP	ENSG00000138823	protein_coding	ENSG00000138823
UKB_21001_Body_mass_index_BMI	610156	613037	gene	56623	INPP5E	ENSG00000148384	protein_coding	ENSG00000148384
UKB_21001_Body_mass_index_BMI	610253	607001	gene	79813	EHMT1	ENSG00000181090	protein_coding	ENSG00000181090
UKB_21001_Body_mass_index_BMI	610475	604961	gene	50940	PDE11A	ENSG00000128655	protein_coding	ENSG00000128655
UKB_21001_Body_mass_index_BMI	610489	188830	gene	5573	PRKAR1A	ENSG00000108946	protein_coding	ENSG00000108946
UKB_21001_Body_mass_index_BMI	610628	607002	gene	60675	PROK2	ENSG00000163421	protein_coding	ENSG00000163421
UKB_21001_Body_mass_index_BMI	612291	608922	gene	200894	ARL13B	ENSG00000169379	protein_coding	ENSG00000169379
UKB_21001_Body_mass_index_BMI	612938	610966	gene	79068	FTO	ENSG00000140718	protein_coding	ENSG00000140718
UKB_21001_Body_mass_index_BMI	613192	611966	gene	83696	TRAPPC9	ENSG00000167632	protein_coding	ENSG00000167632
UKB_21001_Body_mass_index_BMI	613375	191305	gene	640	BLK	ENSG00000136573	protein_coding	ENSG00000136573
UKB_21001_Body_mass_index_BMI	613406	607776	gene	25942	SIN3A	ENSG00000169375	protein_coding	ENSG00000169375
UKB_21001_Body_mass_index_BMI	613670	605515	gene	27086	FOXP1	ENSG00000114861	protein_coding	ENSG00000114861
UKB_21001_Body_mass_index_BMI	613886	600456	gene	4915	NTRK2	ENSG00000148053	protein_coding	ENSG00000148053
UKB_21001_Body_mass_index_BMI	614202	604346	gene	11253	MAN1B1	ENSG00000177239	protein_coding	ENSG00000177239
UKB_21001_Body_mass_index_BMI	614250	159465	gene	4340	MOG	ENSG00000204655	protein_coding	ENSG00000204655
UKB_21001_Body_mass_index_BMI	614613	600129	gene	5144	PDE4D	ENSG00000113448	protein_coding	ENSG00000113448
UKB_21001_Body_mass_index_BMI	614651	607429	gene	23590	PDSS1	ENSG00000148459	protein_coding	ENSG00000148459
UKB_21001_Body_mass_index_BMI	614662	600713	gene	3290	HSD11B1	ENSG00000117594	protein_coding	ENSG00000117594
UKB_21001_Body_mass_index_BMI	614845	614848	gene	22897	CEP164	ENSG00000110274	protein_coding	ENSG00000110274
UKB_21001_Body_mass_index_BMI	614947	611766	gene	123263	MTFMT	ENSG00000103707	protein_coding	ENSG00000103707
UKB_21001_Body_mass_index_BMI	614962	164160	gene	3952	LEP	ENSG00000174697	protein_coding	ENSG00000174697
UKB_21001_Body_mass_index_BMI	614963	601007	gene	3953	LEPR	ENSG00000116678	protein_coding	ENSG00000116678
UKB_21001_Body_mass_index_BMI	614976	604267	gene	1954	MEGF8	ENSG00000105429	protein_coding	ENSG00000105429
UKB_21001_Body_mass_index_BMI	615418	103220	gene	291	SLC25A4	ENSG00000151729	protein_coding	ENSG00000151729
UKB_21001_Body_mass_index_BMI	615457	615410	gene	112609	MRAP2	ENSG00000135324	protein_coding	ENSG00000135324
UKB_21001_Body_mass_index_BMI	615547	605283	gene	54551	MAGEL2	ENSG00000254585	protein_coding	ENSG00000254585
UKB_21001_Body_mass_index_BMI	615630	607386	gene	26160	IFT172	ENSG00000138002	protein_coding	ENSG00000138002
UKB_21001_Body_mass_index_BMI	615633	613363	gene	89891	WDR34	ENSG00000119333	protein_coding	ENSG00000119333
UKB_21001_Body_mass_index_BMI	615703	615586	gene	84984	CEP19	ENSG00000174007	protein_coding	ENSG00000174007
UKB_21001_Body_mass_index_BMI	615777	608124	gene	64131	XYLT1	ENSG00000103489	protein_coding	ENSG00000103489
UKB_21001_Body_mass_index_BMI	615812	604556	gene	9149	DYRK1B	ENSG00000105204	protein_coding	ENSG00000105204
UKB_21001_Body_mass_index_BMI	615873	611386	gene	23394	ADNP	ENSG00000101126	protein_coding	ENSG00000101126
UKB_21001_Body_mass_index_BMI	615954	615549	gene	79798	ARMC5	ENSG00000140691	protein_coding	ENSG00000140691
UKB_21001_Body_mass_index_BMI	615980	151750	gene	3991	LIPE	ENSG00000079435	protein_coding	ENSG00000079435
UKB_21001_Body_mass_index_BMI	615981	606151	gene	583	BBS2	ENSG00000125124	protein_coding	ENSG00000125124
UKB_21001_Body_mass_index_BMI	615982	600374	gene	585	BBS4	ENSG00000140463	protein_coding	ENSG00000140463
UKB_21001_Body_mass_index_BMI	615983	603650	gene	129880	BBS5	ENSG00000163093	protein_coding	ENSG00000163093
UKB_21001_Body_mass_index_BMI	615984	607590	gene	55212	BBS7	ENSG00000138686	protein_coding	ENSG00000138686
UKB_21001_Body_mass_index_BMI	615985	608132	gene	123016	TTC8	ENSG00000165533	protein_coding	ENSG00000165533
UKB_21001_Body_mass_index_BMI	615986	607968	gene	27241	BBS9	ENSG00000122507	protein_coding	ENSG00000122507
UKB_21001_Body_mass_index_BMI	615987	610148	gene	79738	BBS10	ENSG00000179941	protein_coding	ENSG00000179941
UKB_21001_Body_mass_index_BMI	615988	602290	gene	22954	TRIM32	ENSG00000119401	protein_coding	ENSG00000119401
UKB_21001_Body_mass_index_BMI	615989	610683	gene	166379	BBS12	ENSG00000181004	protein_coding	ENSG00000181004
UKB_21001_Body_mass_index_BMI	615990	609883	gene	54903	MKS1	ENSG00000011143	protein_coding	ENSG00000011143
UKB_21001_Body_mass_index_BMI	615991	609884	gene	91147	TMEM67	ENSG00000164953	protein_coding	ENSG00000164953
UKB_21001_Body_mass_index_BMI	615991	610142	gene	80184	CEP290	ENSG00000198707	protein_coding	ENSG00000198707
UKB_21001_Body_mass_index_BMI	615993	613524	gene	10806	SDCCAG8	ENSG00000054282	protein_coding	ENSG00000054282
UKB_21001_Body_mass_index_BMI	615994	606568	gene	54585	LZTFL1	ENSG00000163818	protein_coding	ENSG00000163818
UKB_21001_Body_mass_index_BMI	615995	613605	gene	92482	BBIP1	ENSG00000214413	protein_coding	ENSG00000214413
UKB_21001_Body_mass_index_BMI	615996	615870	gene	11020	IFT27	ENSG00000100360	protein_coding	ENSG00000100360
UKB_21001_Body_mass_index_BMI	616188	601197	gene	7275	TUB	ENSG00000166402	protein_coding	ENSG00000166402
UKB_21001_Body_mass_index_BMI	616368	604417	gene	27125	AFF4	ENSG00000072364	protein_coding	ENSG00000072364
UKB_21001_Body_mass_index_BMI	616521	613084	gene	23040	MYT1L	ENSG00000186487	protein_coding	ENSG00000186487
UKB_21001_Body_mass_index_BMI	616541	194363	gene	7518	XRCC4	ENSG00000152422	protein_coding	ENSG00000152422
UKB_21001_Body_mass_index_BMI	616629	607380	gene	26146	TRAF3IP1	ENSG00000204104	protein_coding	ENSG00000204104
UKB_21001_Body_mass_index_BMI	616756	610876	gene	57531	HACE1	ENSG00000085382	protein_coding	ENSG00000085382
UKB_21001_Body_mass_index_BMI	616831	612778	gene	29072	SETD2	ENSG00000181555	protein_coding	ENSG00000181555
UKB_21001_Body_mass_index_BMI	617119	608040	gene	80173	IFT74	ENSG00000096872	protein_coding	ENSG00000096872
UKB_21001_Body_mass_index_BMI	617157	610087	gene	54496	PRMT7	ENSG00000132600	protein_coding	ENSG00000132600
UKB_21001_Body_mass_index_BMI	617406	614477	gene	157657	C8orf37	ENSG00000156172	protein_coding	ENSG00000156172
UKB_20002_1065_self_reported_hypertension	100300	610911	gene	57514	ARHGAP31	ENSG00000031081	protein_coding	ENSG00000031081
UKB_20002_1065_self_reported_hypertension	102200	605555	gene	9049	AIP	ENSG00000110711	protein_coding	ENSG00000110711
UKB_20002_1065_self_reported_hypertension	103900	610613	gene	1584	CYP11B1	ENSG00000160882	protein_coding	ENSG00000160882
UKB_20002_1065_self_reported_hypertension	104200	120070	gene	1285	COL4A3	ENSG00000169031	protein_coding	ENSG00000169031
UKB_20002_1065_self_reported_hypertension	105200	134820	gene	2243	FGA	ENSG00000171560	protein_coding	ENSG00000171560
UKB_20002_1065_self_reported_hypertension	105200	153450	gene	4069	LYZ	ENSG00000090382	protein_coding	ENSG00000090382
UKB_20002_1065_self_reported_hypertension	105200	109700	gene	567	B2M	ENSG00000166710	protein_coding	ENSG00000166710
UKB_20002_1065_self_reported_hypertension	112410	123805	gene	5139	PDE3A	ENSG00000172572	protein_coding	ENSG00000172572
UKB_20002_1065_self_reported_hypertension	115310	185470	gene	6390	SDHB	ENSG00000117118	protein_coding	ENSG00000117118
UKB_20002_1065_self_reported_hypertension	121300	612732	gene	1371	CPOX	ENSG00000080819	protein_coding	ENSG00000080819
UKB_20002_1065_self_reported_hypertension	133100	147796	gene	3717	JAK2	ENSG00000096968	protein_coding	ENSG00000096968
UKB_20002_1065_self_reported_hypertension	133100	605093	gene	10019	SH2B3	ENSG00000111252	protein_coding	ENSG00000111252
UKB_20002_1065_self_reported_hypertension	133100	133171	gene	2057	EPOR	ENSG00000187266	protein_coding	ENSG00000187266
UKB_20002_1065_self_reported_hypertension	133540	609413	gene	2074	ERCC6	ENSG00000225830	protein_coding	ENSG00000225830
UKB_20002_1065_self_reported_hypertension	139210	600993	gene	4089	SMAD4	ENSG00000141646	protein_coding	ENSG00000141646
UKB_20002_1065_self_reported_hypertension	151660	150330	gene	4000	LMNA	ENSG00000160789	protein_coding	ENSG00000160789
UKB_20002_1065_self_reported_hypertension	162200	613113	gene	4763	NF1	ENSG00000196712	protein_coding	ENSG00000196712
UKB_20002_1065_self_reported_hypertension	166300	608968	gene	9935	MAFB	ENSG00000204103	protein_coding	ENSG00000204103
UKB_20002_1065_self_reported_hypertension	168000	602690	gene	6392	SDHD	ENSG00000204370	protein_coding	ENSG00000204370
UKB_20002_1065_self_reported_hypertension	168000	602690	gene	6392	SDHD	ENSG00000204370	protein_coding	ENSG00000255292
UKB_20002_1065_self_reported_hypertension	171300	605995	gene	23095	KIF1B	ENSG00000054523	protein_coding	ENSG00000054523
UKB_20002_1065_self_reported_hypertension	171300	613403	gene	55654	TMEM127	ENSG00000135956	protein_coding	ENSG00000135956
UKB_20002_1065_self_reported_hypertension	171300	608537	gene	7428	VHL	ENSG00000134086	protein_coding	ENSG00000134086
UKB_20002_1065_self_reported_hypertension	171300	600837	gene	2668	GDNF	ENSG00000168621	protein_coding	ENSG00000168621
UKB_20002_1065_self_reported_hypertension	171300	164761	gene	5979	RET	ENSG00000165731	protein_coding	ENSG00000165731
UKB_20002_1065_self_reported_hypertension	171300	154950	gene	4149	MAX	ENSG00000125952	protein_coding	ENSG00000125952
UKB_20002_1065_self_reported_hypertension	173900	601313	gene	5310	PKD1	ENSG00000008710	protein_coding	ENSG00000008710
UKB_20002_1065_self_reported_hypertension	174000	158340	gene	4582	MUC1	ENSG00000185499	protein_coding	ENSG00000185499
UKB_20002_1065_self_reported_hypertension	176000	609806	gene	3145	HMBS	ENSG00000256269	protein_coding	ENSG00000256269
UKB_20002_1065_self_reported_hypertension	177200	600760	gene	6338	SCNN1B	ENSG00000168447	protein_coding	ENSG00000168447
UKB_20002_1065_self_reported_hypertension	178600	600799	gene	659	BMPR2	ENSG00000204217	protein_coding	ENSG00000204217
UKB_20002_1065_self_reported_hypertension	181270	613420	gene	284252	KCTD1	ENSG00000134504	protein_coding	ENSG00000134504
UKB_20002_1065_self_reported_hypertension	187950	600044	gene	7066	THPO	ENSG00000090534	protein_coding	ENSG00000090534
UKB_20002_1065_self_reported_hypertension	187950	109091	gene	811	CALR	ENSG00000179218	protein_coding	ENSG00000179218
UKB_20002_1065_self_reported_hypertension	191830	604063	gene	8516	ITGA8	ENSG00000077943	protein_coding	ENSG00000077943
UKB_20002_1065_self_reported_hypertension	193300	168461	gene	595	CCND1	ENSG00000110092	protein_coding	ENSG00000110092
UKB_20002_1065_self_reported_hypertension	194080	607102	gene	7490	WT1	ENSG00000184937	protein_coding	ENSG00000184937
UKB_20002_1065_self_reported_hypertension	201910	613815	gene	1589	CYP21A2	ENSG00000231852	protein_coding	ENSG00000231852
UKB_20002_1065_self_reported_hypertension	202110	609300	gene	1586	CYP17A1	ENSG00000148795	protein_coding	ENSG00000148795
UKB_20002_1065_self_reported_hypertension	203780	120131	gene	1286	COL4A4	ENSG00000081052	protein_coding	ENSG00000081052
UKB_20002_1065_self_reported_hypertension	203800	606844	gene	7840	ALMS1	ENSG00000116127	protein_coding	ENSG00000116127
UKB_20002_1065_self_reported_hypertension	208000	173335	gene	5167	ENPP1	ENSG00000197594	protein_coding	ENSG00000197594
UKB_20002_1065_self_reported_hypertension	208050	606145	gene	81031	SLC2A10	ENSG00000197496	protein_coding	ENSG00000197496
UKB_20002_1065_self_reported_hypertension	209900	610162	gene	79140	CCDC28B	ENSG00000160050	protein_coding	ENSG00000160050
UKB_20002_1065_self_reported_hypertension	209900	608845	gene	84100	ARL6	ENSG00000113966	protein_coding	ENSG00000113966
UKB_20002_1065_self_reported_hypertension	209900	209901	gene	582	BBS1	ENSG00000174483	protein_coding	ENSG00000174483
UKB_20002_1065_self_reported_hypertension	215600	148060	gene	3856	KRT8	ENSG00000170421	protein_coding	ENSG00000170421
UKB_20002_1065_self_reported_hypertension	215600	148070	gene	3875	KRT18	ENSG00000111057	protein_coding	ENSG00000111057
UKB_20002_1065_self_reported_hypertension	216400	609412	gene	1161	ERCC8	ENSG00000049167	protein_coding	ENSG00000049167
UKB_20002_1065_self_reported_hypertension	218030	614232	gene	3291	HSD11B2	ENSG00000176387	protein_coding	ENSG00000176387
UKB_20002_1065_self_reported_hypertension	219080	139320	gene	2778	GNAS	ENSG00000087460	protein_coding	ENSG00000087460
UKB_20002_1065_self_reported_hypertension	219090	603158	gene	9101	USP8	ENSG00000138592	protein_coding	ENSG00000138592
UKB_20002_1065_self_reported_hypertension	230800	606463	gene	2629	GBA	ENSG00000177628	protein_coding	ENSG00000177628
UKB_20002_1065_self_reported_hypertension	231690	609187	gene	79783	SUGCT	ENSG00000175600	protein_coding	ENSG00000175600
UKB_20002_1065_self_reported_hypertension	232200	613742	gene	2538	G6PC	ENSG00000131482	protein_coding	ENSG00000131482
UKB_20002_1065_self_reported_hypertension	232220	602671	gene	2542	SLC37A4	ENSG00000137700	protein_coding	ENSG00000137700
UKB_20002_1065_self_reported_hypertension	235400	134370	gene	3075	CFH	ENSG00000000971	protein_coding	ENSG00000000971
UKB_20002_1065_self_reported_hypertension	235400	605336	gene	10878	CFHR3	ENSG00000116785	protein_coding	ENSG00000116785
UKB_20002_1065_self_reported_hypertension	235400	134371	gene	3078	CFHR1	ENSG00000244414	protein_coding	ENSG00000244414
UKB_20002_1065_self_reported_hypertension	242900	606622	gene	50485	SMARCAL1	ENSG00000138375	protein_coding	ENSG00000138375
UKB_20002_1065_self_reported_hypertension	245150	154870	gene	4256	MGP	ENSG00000111341	protein_coding	ENSG00000111341
UKB_20002_1065_self_reported_hypertension	256100	607100	gene	4867	NPHP1	ENSG00000144061	protein_coding	ENSG00000144061
UKB_20002_1065_self_reported_hypertension	256700	156490	gene	4830	NME1	ENSG00000239672	protein_coding	ENSG00000239672
UKB_20002_1065_self_reported_hypertension	264800	603234	gene	368	ABCC6	ENSG00000091262	protein_coding	ENSG00000091262
UKB_20002_1065_self_reported_hypertension	264800	608124	gene	64131	XYLT1	ENSG00000103489	protein_coding	ENSG00000103489
UKB_20002_1065_self_reported_hypertension	264800	608125	gene	64132	XYLT2	ENSG00000015532	protein_coding	ENSG00000015532
UKB_20002_1065_self_reported_hypertension	265380	601089	gene	2294	FOXF1	ENSG00000103241	protein_coding	ENSG00000103241
UKB_20002_1065_self_reported_hypertension	301050	303630	gene	1287	COL4A5	ENSG00000188153	protein_coding	ENSG00000188153
UKB_20002_1065_self_reported_hypertension	301500	300644	gene	2717	GLA	ENSG00000102393	protein_coding	ENSG00000102393
UKB_20002_1065_self_reported_hypertension	311200	300170	gene	8481	OFD1	ENSG00000046651	protein_coding	ENSG00000046651
UKB_20002_1065_self_reported_hypertension	600309	121014	gene	2697	GJA1	ENSG00000152661	protein_coding	ENSG00000152661
UKB_20002_1065_self_reported_hypertension	600376	601284	gene	94	ACVRL1	ENSG00000139567	protein_coding	ENSG00000139567
UKB_20002_1065_self_reported_hypertension	600666	104160	gene	23193	GANAB	ENSG00000089597	protein_coding	ENSG00000089597
UKB_20002_1065_self_reported_hypertension	601894	135600	gene	2335	FN1	ENSG00000115414	protein_coding	ENSG00000115414
UKB_20002_1065_self_reported_hypertension	602079	136132	gene	2328	FMO3	ENSG00000007933	protein_coding	ENSG00000007933
UKB_20002_1065_self_reported_hypertension	602088	243305	gene	27130	INVS	ENSG00000119509	protein_coding	ENSG00000119509
UKB_20002_1065_self_reported_hypertension	602535	164005	gene	4784	NFIX	ENSG00000008441	protein_coding	ENSG00000008441
UKB_20002_1065_self_reported_hypertension	603278	604638	gene	81	ACTN4	ENSG00000130402	protein_coding	ENSG00000130402
UKB_20002_1065_self_reported_hypertension	603903	141900	gene	3043	HBB	ENSG00000244734	protein_coding	ENSG00000244734
UKB_20002_1065_self_reported_hypertension	604367	601487	gene	5468	PPARG	ENSG00000132170	protein_coding	ENSG00000132170
UKB_20002_1065_self_reported_hypertension	605115	600983	gene	4306	NR3C2	ENSG00000151623	protein_coding	ENSG00000151623
UKB_20002_1065_self_reported_hypertension	605373	602413	gene	6391	SDHC	ENSG00000143252	protein_coding	ENSG00000143252
UKB_20002_1065_self_reported_hypertension	605552	157147	gene	4547	MTTP	ENSG00000138823	protein_coding	ENSG00000138823
UKB_20002_1065_self_reported_hypertension	605711	608100	gene	27247	NFU1	ENSG00000169599	protein_coding	ENSG00000169599
UKB_20002_1065_self_reported_hypertension	607832	604241	gene	23607	CD2AP	ENSG00000198087	protein_coding	ENSG00000198087
UKB_20002_1065_self_reported_hypertension	608320	600660	gene	4205	MEF2A	ENSG00000068305	protein_coding	ENSG00000068305
UKB_20002_1065_self_reported_hypertension	610205	600275	gene	4853	NOTCH2	ENSG00000134250	protein_coding	ENSG00000134250
UKB_20002_1065_self_reported_hypertension	610475	604961	gene	50940	PDE11A	ENSG00000128655	protein_coding	ENSG00000128655
UKB_20002_1065_self_reported_hypertension	610489	188830	gene	5573	PRKAR1A	ENSG00000108946	protein_coding	ENSG00000108946
UKB_20002_1065_self_reported_hypertension	610947	603507	gene	4040	LRP6	ENSG00000070018	protein_coding	ENSG00000070018
UKB_20002_1065_self_reported_hypertension	610965	133520	gene	2072	ERCC4	ENSG00000175595	protein_coding	ENSG00000175595
UKB_20002_1065_self_reported_hypertension	611489	122500	gene	866	SERPINA6	ENSG00000170099	protein_coding	ENSG00000170099
UKB_20002_1065_self_reported_hypertension	612922	120920	gene	4179	CD46	ENSG00000117335	protein_coding	ENSG00000117335
UKB_20002_1065_self_reported_hypertension	612923	217030	gene	3426	CFI	ENSG00000205403	protein_coding	ENSG00000205403
UKB_20002_1065_self_reported_hypertension	612924	138470	gene	629	CFB	ENSG00000243649	protein_coding	ENSG00000243649
UKB_20002_1065_self_reported_hypertension	612925	120700	gene	718	C3	ENSG00000125730	protein_coding	ENSG00000125730
UKB_20002_1065_self_reported_hypertension	612926	188040	gene	7056	THBD	ENSG00000178726	protein_coding	ENSG00000178726
UKB_20002_1065_self_reported_hypertension	613095	173910	gene	5311	PKD2	ENSG00000118762	protein_coding	ENSG00000118762
UKB_20002_1065_self_reported_hypertension	613159	613553	gene	63929	XPNPEP3	ENSG00000196236	protein_coding	ENSG00000196236
UKB_20002_1065_self_reported_hypertension	613320	614336	gene	51025	PAM16	ENSG00000217930	protein_coding	ENSG00000217930
UKB_20002_1065_self_reported_hypertension	613485	600734	gene	3762	KCNJ5	ENSG00000120457	protein_coding	ENSG00000120457
UKB_20002_1065_self_reported_hypertension	613834	102620	gene	59	ACTA2	ENSG00000107796	protein_coding	ENSG00000107796
UKB_20002_1065_self_reported_hypertension	613870	600423	gene	1889	ECE1	ENSG00000117298	protein_coding	ENSG00000117298
UKB_20002_1065_self_reported_hypertension	613877	170290	gene	5346	PLIN1	ENSG00000166819	protein_coding	ENSG00000166819
UKB_20002_1065_self_reported_hypertension	614008	603811	gene	8815	BANF1	ENSG00000175334	protein_coding	ENSG00000175334
UKB_20002_1065_self_reported_hypertension	614052	612418	gene	54968	TMEM70	ENSG00000175606	protein_coding	ENSG00000175606
UKB_20002_1065_self_reported_hypertension	614424	614423	gene	65062	TMEM237	ENSG00000155755	protein_coding	ENSG00000155755
UKB_20002_1065_self_reported_hypertension	614491	601844	gene	65266	WNK4	ENSG00000126562	protein_coding	ENSG00000126562
UKB_20002_1065_self_reported_hypertension	614492	605232	gene	65125	WNK1	ENSG00000060237	protein_coding	ENSG00000060237
UKB_20002_1065_self_reported_hypertension	614495	605775	gene	26249	KLHL3	ENSG00000146021	protein_coding	ENSG00000146021
UKB_20002_1065_self_reported_hypertension	614496	603136	gene	8452	CUL3	ENSG00000036257	protein_coding	ENSG00000036257
UKB_20002_1065_self_reported_hypertension	615378	601327	gene	6327	SCN2B	ENSG00000149575	protein_coding	ENSG00000149575
UKB_20002_1065_self_reported_hypertension	615474	114206	gene	776	CACNA1D	ENSG00000157388	protein_coding	ENSG00000157388
UKB_20002_1065_self_reported_hypertension	615703	615586	gene	84984	CEP19	ENSG00000174007	protein_coding	ENSG00000174007
UKB_20002_1065_self_reported_hypertension	615812	604556	gene	9149	DYRK1B	ENSG00000105204	protein_coding	ENSG00000105204
UKB_20002_1065_self_reported_hypertension	615830	601639	gene	5566	PRKACA	ENSG00000072062	protein_coding	ENSG00000072062
UKB_20002_1065_self_reported_hypertension	615954	615549	gene	79798	ARMC5	ENSG00000140691	protein_coding	ENSG00000140691
UKB_20002_1065_self_reported_hypertension	615962	138040	gene	2908	NR3C1	ENSG00000113580	protein_coding	ENSG00000113580
UKB_20002_1065_self_reported_hypertension	616069	131550	gene	1956	EGFR	ENSG00000146648	protein_coding	ENSG00000146648
UKB_20002_1065_self_reported_hypertension	616733	601683	gene	10229	COQ7	ENSG00000167186	protein_coding	ENSG00000167186
UKB_20002_1065_self_reported_hypertension	616818	602466	gene	10253	SPRY2	ENSG00000136158	protein_coding	ENSG00000136158
UKB_20002_1065_self_reported_hypertension	616914	134797	gene	2200	FBN1	ENSG00000166147	protein_coding	ENSG00000166147
UKB_20002_1065_self_reported_hypertension	617021	604544	gene	23395	LARS2	ENSG00000011376	protein_coding	ENSG00000011376
UKB_20002_1065_self_reported_hypertension	617027	607904	gene	8912	CACNA1H	ENSG00000196557	protein_coding	ENSG00000196557
UKB_20002_1065_self_reported_hypertension	617253	617246	gene	286053	NSMCE2	ENSG00000156831	protein_coding	ENSG00000156831
Astle_et_al_2016_Eosinophil_counts	102700	608958	gene	100	ADA	ENSG00000196839	protein_coding	ENSG00000196839
Astle_et_al_2016_Eosinophil_counts	131440	173410	gene	5159	PDGFRB	ENSG00000113721	protein_coding	ENSG00000113721
Astle_et_al_2016_Eosinophil_counts	147060	102582	gene	6774	STAT3	ENSG00000168610	protein_coding	ENSG00000168610
Astle_et_al_2016_Eosinophil_counts	202700	130130	gene	1991	ELANE	ENSG00000197561	protein_coding	ENSG00000197561
Astle_et_al_2016_Eosinophil_counts	243700	611432	gene	81704	DOCK8	ENSG00000107099	protein_coding	ENSG00000107099
Astle_et_al_2016_Eosinophil_counts	253600	114240	gene	825	CAPN3	ENSG00000092529	protein_coding	ENSG00000092529
Astle_et_al_2016_Eosinophil_counts	274000	605313	gene	9939	RBM8A	ENSG00000265241	protein_coding	ENSG00000265241
Astle_et_al_2016_Eosinophil_counts	304790	300292	gene	50943	FOXP3	ENSG00000049768	protein_coding	ENSG00000049768
Astle_et_al_2016_Eosinophil_counts	308300	300248	gene	8517	IKBKG	ENSG00000269335	protein_coding	ENSG00000269335
Astle_et_al_2016_Eosinophil_counts	601859	134638	gene	356	FASLG	ENSG00000117560	protein_coding	ENSG00000117560
Astle_et_al_2016_Eosinophil_counts	601859	134637	gene	355	FAS	ENSG00000026103	protein_coding	ENSG00000026103
Astle_et_al_2016_Eosinophil_counts	603554	605988	gene	64421	DCLRE1C	ENSG00000152457	protein_coding	ENSG00000152457
Astle_et_al_2016_Eosinophil_counts	603554	179615	gene	5896	RAG1	ENSG00000166349	protein_coding	ENSG00000166349
Astle_et_al_2016_Eosinophil_counts	603554	179616	gene	5897	RAG2	ENSG00000175097	protein_coding	ENSG00000175097
Astle_et_al_2016_Eosinophil_counts	603909	601762	gene	843	CASP10	ENSG00000003400	protein_coding	ENSG00000003400
Astle_et_al_2016_Eosinophil_counts	607685	173490	gene	5156	PDGFRA	ENSG00000134853	protein_coding	ENSG00000134853
Astle_et_al_2016_Eosinophil_counts	610163	186780	gene	919	CD247	ENSG00000198821	protein_coding	ENSG00000198821
Astle_et_al_2016_Eosinophil_counts	614328	603639	gene	6868	ADAM17	ENSG00000151694	protein_coding	ENSG00000151694
Astle_et_al_2016_Eosinophil_counts	617425	605744	gene	2137	EXTL3	ENSG00000012232	protein_coding	ENSG00000012232
Astle_et_al_2016_Eosinophil_counts	617638	607210	gene	84433	CARD11	ENSG00000198286	protein_coding	ENSG00000198286
Astle_et_al_2016_Eosinophil_counts	618092	606558	gene	64919	BCL11B	ENSG00000127152	protein_coding	ENSG00000127152
Astle_et_al_2016_Lymphocyte_counts	116920	600065	gene	3689	ITGB2	ENSG00000160255	protein_coding	ENSG00000160255
Astle_et_al_2016_Lymphocyte_counts	120100	606416	gene	114548	NLRP3	ENSG00000162711	protein_coding	ENSG00000162711
Astle_et_al_2016_Lymphocyte_counts	147750	607343	gene	57167	SALL4	ENSG00000101115	protein_coding	ENSG00000101115
Astle_et_al_2016_Lymphocyte_counts	209950	107470	gene	3459	IFNGR1	ENSG00000027697	protein_coding	ENSG00000027697
Astle_et_al_2016_Lymphocyte_counts	233600	601746	gene	10525	HYOU1	ENSG00000149428	protein_coding	ENSG00000149428
Astle_et_al_2016_Lymphocyte_counts	249100	608107	gene	4210	MEFV	ENSG00000103313	protein_coding	ENSG00000103313
Astle_et_al_2016_Lymphocyte_counts	260920	251170	gene	4598	MVK	ENSG00000110921	protein_coding	ENSG00000110921
Astle_et_al_2016_Lymphocyte_counts	263300	147796	gene	3717	JAK2	ENSG00000096968	protein_coding	ENSG00000096968
Astle_et_al_2016_Lymphocyte_counts	300908	305900	gene	2539	G6PD	ENSG00000160211	protein_coding	ENSG00000160211
Astle_et_al_2016_Lymphocyte_counts	603903	141900	gene	3043	HBB	ENSG00000244734	protein_coding	ENSG00000244734
Astle_et_al_2016_Lymphocyte_counts	612840	607901	gene	83706	FERMT3	ENSG00000149781	protein_coding	ENSG00000149781
Astle_et_al_2016_Lymphocyte_counts	617099	615712	gene	90268	OTULIN	ENSG00000154124	protein_coding	ENSG00000154124
Astle_et_al_2016_Monocyte_count	116920	600065	gene	3689	ITGB2	ENSG00000160255	protein_coding	ENSG00000160255
Astle_et_al_2016_Monocyte_count	120100	606416	gene	114548	NLRP3	ENSG00000162711	protein_coding	ENSG00000162711
Astle_et_al_2016_Monocyte_count	147750	607343	gene	57167	SALL4	ENSG00000101115	protein_coding	ENSG00000101115
Astle_et_al_2016_Monocyte_count	209950	107470	gene	3459	IFNGR1	ENSG00000027697	protein_coding	ENSG00000027697
Astle_et_al_2016_Monocyte_count	233600	601746	gene	10525	HYOU1	ENSG00000149428	protein_coding	ENSG00000149428
Astle_et_al_2016_Monocyte_count	249100	608107	gene	4210	MEFV	ENSG00000103313	protein_coding	ENSG00000103313
Astle_et_al_2016_Monocyte_count	260920	251170	gene	4598	MVK	ENSG00000110921	protein_coding	ENSG00000110921
Astle_et_al_2016_Monocyte_count	263300	147796	gene	3717	JAK2	ENSG00000096968	protein_coding	ENSG00000096968
Astle_et_al_2016_Monocyte_count	300908	305900	gene	2539	G6PD	ENSG00000160211	protein_coding	ENSG00000160211
Astle_et_al_2016_Monocyte_count	603903	141900	gene	3043	HBB	ENSG00000244734	protein_coding	ENSG00000244734
Astle_et_al_2016_Monocyte_count	612840	607901	gene	83706	FERMT3	ENSG00000149781	protein_coding	ENSG00000149781
Astle_et_al_2016_Monocyte_count	617099	615712	gene	90268	OTULIN	ENSG00000154124	protein_coding	ENSG00000154124
Astle_et_al_2016_Neutrophil_count	105650	603474	gene	6223	RPS19	ENSG00000105372	protein_coding	ENSG00000105372
Astle_et_al_2016_Neutrophil_count	162800	130130	gene	1991	ELANE	ENSG00000197561	protein_coding	ENSG00000197561
Astle_et_al_2016_Neutrophil_count	169400	600024	gene	3930	LBR	ENSG00000143815	protein_coding	ENSG00000143815
Astle_et_al_2016_Neutrophil_count	193670	162643	gene	7852	CXCR4	ENSG00000121966	protein_coding	ENSG00000121966
Astle_et_al_2016_Neutrophil_count	208400	613228	gene	175	AGA	ENSG00000038002	protein_coding	ENSG00000038002
Astle_et_al_2016_Neutrophil_count	209920	601863	gene	5993	RFX5	ENSG00000143390	protein_coding	ENSG00000143390
Astle_et_al_2016_Neutrophil_count	209920	601861	gene	5994	RFXAP	ENSG00000133111	protein_coding	ENSG00000133111
Astle_et_al_2016_Neutrophil_count	209920	600005	gene	4261	CIITA	ENSG00000179583	protein_coding	ENSG00000179583
Astle_et_al_2016_Neutrophil_count	209920	603200	gene	8625	RFXANK	ENSG00000064490	protein_coding	ENSG00000064490
Astle_et_al_2016_Neutrophil_count	216550	607817	gene	157680	VPS13B	ENSG00000132549	protein_coding	ENSG00000132549
Astle_et_al_2016_Neutrophil_count	227645	613899	gene	2176	FANCC	ENSG00000158169	protein_coding	ENSG00000158169
Astle_et_al_2016_Neutrophil_count	227646	613984	gene	2177	FANCD2	ENSG00000144554	protein_coding	ENSG00000144554
Astle_et_al_2016_Neutrophil_count	227650	607139	gene	2175	FANCA	ENSG00000187741	protein_coding	ENSG00000187741
Astle_et_al_2016_Neutrophil_count	229050	611672	gene	113235	SLC46A1	ENSG00000076351	protein_coding	ENSG00000076351
Astle_et_al_2016_Neutrophil_count	232220	602671	gene	2542	SLC37A4	ENSG00000137700	protein_coding	ENSG00000137700
Astle_et_al_2016_Neutrophil_count	233600	601746	gene	10525	HYOU1	ENSG00000149428	protein_coding	ENSG00000149428
Astle_et_al_2016_Neutrophil_count	242900	606622	gene	50485	SMARCAL1	ENSG00000138375	protein_coding	ENSG00000138375
Astle_et_al_2016_Neutrophil_count	251100	607481	gene	166785	MMAA	ENSG00000151611	protein_coding	ENSG00000151611
Astle_et_al_2016_Neutrophil_count	251110	607568	gene	326625	MMAB	ENSG00000139428	protein_coding	ENSG00000139428
Astle_et_al_2016_Neutrophil_count	260400	607444	gene	51119	SBDS	ENSG00000126524	protein_coding	ENSG00000126524
Astle_et_al_2016_Neutrophil_count	266130	601002	gene	2937	GSS	ENSG00000100983	protein_coding	ENSG00000100983
Astle_et_al_2016_Neutrophil_count	267500	103020	gene	204	AK2	ENSG00000004455	protein_coding	ENSG00000004455
Astle_et_al_2016_Neutrophil_count	275350	613441	gene	6948	TCN2	ENSG00000185339	protein_coding	ENSG00000185339
Astle_et_al_2016_Neutrophil_count	277380	612625	gene	55788	LMBRD1	ENSG00000168216	protein_coding	ENSG00000168216
Astle_et_al_2016_Neutrophil_count	277400	609831	gene	25974	MMACHC	ENSG00000132763	protein_coding	ENSG00000132763
Astle_et_al_2016_Neutrophil_count	277400	176763	gene	5052	PRDX1	ENSG00000117450	protein_coding	ENSG00000117450
Astle_et_al_2016_Neutrophil_count	300299	300392	gene	7454	WAS	ENSG00000015285	protein_coding	ENSG00000015285
Astle_et_al_2016_Neutrophil_count	300835	305371	gene	2623	GATA1	ENSG00000102145	protein_coding	ENSG00000102145
Astle_et_al_2016_Neutrophil_count	300988	309845	gene	4478	MSN	ENSG00000147065	protein_coding	ENSG00000147065
Astle_et_al_2016_Neutrophil_count	302060	300394	gene	6901	TAZ	ENSG00000102125	protein_coding	ENSG00000102125
Astle_et_al_2016_Neutrophil_count	308230	300386	gene	959	CD40LG	ENSG00000102245	protein_coding	ENSG00000102245
Astle_et_al_2016_Neutrophil_count	600901	613976	gene	2178	FANCE	ENSG00000112039	protein_coding	ENSG00000112039
Astle_et_al_2016_Neutrophil_count	601859	134638	gene	356	FASLG	ENSG00000117560	protein_coding	ENSG00000117560
Astle_et_al_2016_Neutrophil_count	601859	134637	gene	355	FAS	ENSG00000026103	protein_coding	ENSG00000026103
Astle_et_al_2016_Neutrophil_count	602079	136132	gene	2328	FMO3	ENSG00000007933	protein_coding	ENSG00000007933
Astle_et_al_2016_Neutrophil_count	603552	605014	gene	8676	STX11	ENSG00000135604	protein_coding	ENSG00000135604
Astle_et_al_2016_Neutrophil_count	603585	605634	gene	10559	SLC35A1	ENSG00000164414	protein_coding	ENSG00000164414
Astle_et_al_2016_Neutrophil_count	603909	601762	gene	843	CASP10	ENSG00000003400	protein_coding	ENSG00000003400
Astle_et_al_2016_Neutrophil_count	604173	613276	gene	79650	USB1	ENSG00000103005	protein_coding	ENSG00000103005
Astle_et_al_2016_Neutrophil_count	604250	604720	gene	7036	TFR2	ENSG00000106327	protein_coding	ENSG00000106327
Astle_et_al_2016_Neutrophil_count	606054	232050	gene	5096	PCCB	ENSG00000114054	protein_coding	ENSG00000114054
Astle_et_al_2016_Neutrophil_count	606054	232000	gene	5095	PCCA	ENSG00000175198	protein_coding	ENSG00000175198
Astle_et_al_2016_Neutrophil_count	606164	603685	gene	6234	RPS28	ENSG00000233927	protein_coding	ENSG00000233927
Astle_et_al_2016_Neutrophil_count	606843	109535	gene	958	CD40	ENSG00000101017	protein_coding	ENSG00000101017
Astle_et_al_2016_Neutrophil_count	607594	604558	gene	29851	ICOS	ENSG00000163600	protein_coding	ENSG00000163600
Astle_et_al_2016_Neutrophil_count	607847	600871	gene	2672	GFI1	ENSG00000162676	protein_coding	ENSG00000162676
Astle_et_al_2016_Neutrophil_count	608233	603401	gene	8546	AP3B1	ENSG00000132842	protein_coding	ENSG00000132842
Astle_et_al_2016_Neutrophil_count	608898	608897	gene	201294	UNC13D	ENSG00000092929	protein_coding	ENSG00000092929
Astle_et_al_2016_Neutrophil_count	610738	605998	gene	10456	HAX1	ENSG00000143575	protein_coding	ENSG00000143575
Astle_et_al_2016_Neutrophil_count	610798	610389	gene	28956	LAMTOR2	ENSG00000116586	protein_coding	ENSG00000116586
Astle_et_al_2016_Neutrophil_count	612527	180472	gene	6218	RPS17	ENSG00000182774	protein_coding	ENSG00000182774
Astle_et_al_2016_Neutrophil_count	612541	611045	gene	92579	G6PC3	ENSG00000141349	protein_coding	ENSG00000141349
Astle_et_al_2016_Neutrophil_count	612562	604175	gene	6135	RPL11	ENSG00000142676	protein_coding	ENSG00000142676
Astle_et_al_2016_Neutrophil_count	612563	603658	gene	6201	RPS7	ENSG00000171863	protein_coding	ENSG00000171863
Astle_et_al_2016_Neutrophil_count	613179	164050	gene	4860	PNP	ENSG00000198805	protein_coding	ENSG00000198805
Astle_et_al_2016_Neutrophil_count	613501	112205	gene	973	CD79A	ENSG00000105369	protein_coding	ENSG00000105369
Astle_et_al_2016_Neutrophil_count	613502	604515	gene	29760	BLNK	ENSG00000095585	protein_coding	ENSG00000095585
Astle_et_al_2016_Neutrophil_count	614082	602956	gene	2189	FANCG	ENSG00000221829	protein_coding	ENSG00000221829
Astle_et_al_2016_Neutrophil_count	614172	137295	gene	2624	GATA2	ENSG00000179348	protein_coding	ENSG00000179348
Astle_et_al_2016_Neutrophil_count	614470	164790	gene	4893	NRAS	ENSG00000213281	protein_coding	ENSG00000213281
Astle_et_al_2016_Neutrophil_count	614470	190070	gene	3845	KRAS	ENSG00000133703	protein_coding	ENSG00000133703
Astle_et_al_2016_Neutrophil_count	614700	606453	gene	987	LRBA	ENSG00000198589	protein_coding	ENSG00000198589
Astle_et_al_2016_Neutrophil_count	614857	603214	gene	5826	ABCD4	ENSG00000119688	protein_coding	ENSG00000119688
Astle_et_al_2016_Neutrophil_count	614868	604965	gene	6789	STK4	ENSG00000101109	protein_coding	ENSG00000101109
Astle_et_al_2016_Neutrophil_count	614900	603704	gene	6154	RPL26	ENSG00000161970	protein_coding	ENSG00000161970
Astle_et_al_2016_Neutrophil_count	615214	171833	gene	5295	PIK3R1	ENSG00000145675	protein_coding	ENSG00000145675
Astle_et_al_2016_Neutrophil_count	615285	610035	gene	11311	VPS45	ENSG00000136631	protein_coding	ENSG00000136631
Astle_et_al_2016_Neutrophil_count	615471	605654	gene	26235	FBXL4	ENSG00000112234	protein_coding	ENSG00000112234
Astle_et_al_2016_Neutrophil_count	615816	172100	gene	5238	PGM3	ENSG00000013375	protein_coding	ENSG00000013375
Astle_et_al_2016_Neutrophil_count	616022	616012	gene	84522	JAGN1	ENSG00000171135	protein_coding	ENSG00000171135
Astle_et_al_2016_Neutrophil_count	616216	600618	gene	2120	ETV6	ENSG00000139083	protein_coding	ENSG00000139083
Astle_et_al_2016_Neutrophil_count	616271	616254	gene	81570	CLPB	ENSG00000162129	protein_coding	ENSG00000162129
Astle_et_al_2016_Neutrophil_count	616738	165215	gene	2122	MECOM	ENSG00000085276	protein_coding	ENSG00000085276
Astle_et_al_2016_Neutrophil_count	616740	190010	gene	7037	TFRC	ENSG00000072274	protein_coding	ENSG00000072274
Astle_et_al_2016_Neutrophil_count	617014	138971	gene	1441	CSF3R	ENSG00000119535	protein_coding	ENSG00000119535
Astle_et_al_2016_Neutrophil_count	617050	607246	gene	8943	AP3D1	ENSG00000065000	protein_coding	ENSG00000065000
Astle_et_al_2016_Neutrophil_count	617056	609213	gene	29927	SEC61A1	ENSG00000058262	protein_coding	ENSG00000058262
Astle_et_al_2016_Neutrophil_count	617243	604094	gene	10459	MAD2L2	ENSG00000116670	protein_coding	ENSG00000116670
Astle_et_al_2016_Neutrophil_count	617248	606441	gene	27429	HTRA2	ENSG00000115317	protein_coding	ENSG00000115317
Astle_et_al_2016_Neutrophil_count	617475	601736	gene	6603	SMARCD2	ENSG00000108604	protein_coding	ENSG00000108604
Astle_et_al_2016_Neutrophil_count	617827	610608	gene	9837	GINS1	ENSG00000101003	protein_coding	ENSG00000101003
Astle_et_al_2016_Neutrophil_count	617941	617538	gene	79631	EFL1	ENSG00000140598	protein_coding	ENSG00000140598
Astle_et_al_2016_Neutrophil_count	618067	610423	gene	23241	PACS2	ENSG00000179364	protein_coding	ENSG00000179364
Astle_et_al_2016_White_blood_cell_count	105650	603474	gene	6223	RPS19	ENSG00000105372	protein_coding	ENSG00000105372
Astle_et_al_2016_White_blood_cell_count	116920	600065	gene	3689	ITGB2	ENSG00000160255	protein_coding	ENSG00000160255
Astle_et_al_2016_White_blood_cell_count	120100	606416	gene	114548	NLRP3	ENSG00000162711	protein_coding	ENSG00000162711
Astle_et_al_2016_White_blood_cell_count	147750	607343	gene	57167	SALL4	ENSG00000101115	protein_coding	ENSG00000101115
Astle_et_al_2016_White_blood_cell_count	162800	130130	gene	1991	ELANE	ENSG00000197561	protein_coding	ENSG00000197561
Astle_et_al_2016_White_blood_cell_count	169400	600024	gene	3930	LBR	ENSG00000143815	protein_coding	ENSG00000143815
Astle_et_al_2016_White_blood_cell_count	193670	162643	gene	7852	CXCR4	ENSG00000121966	protein_coding	ENSG00000121966
Astle_et_al_2016_White_blood_cell_count	208400	613228	gene	175	AGA	ENSG00000038002	protein_coding	ENSG00000038002
Astle_et_al_2016_White_blood_cell_count	209920	601863	gene	5993	RFX5	ENSG00000143390	protein_coding	ENSG00000143390
Astle_et_al_2016_White_blood_cell_count	209920	601861	gene	5994	RFXAP	ENSG00000133111	protein_coding	ENSG00000133111
Astle_et_al_2016_White_blood_cell_count	209920	600005	gene	4261	CIITA	ENSG00000179583	protein_coding	ENSG00000179583
Astle_et_al_2016_White_blood_cell_count	209920	603200	gene	8625	RFXANK	ENSG00000064490	protein_coding	ENSG00000064490
Astle_et_al_2016_White_blood_cell_count	209950	107470	gene	3459	IFNGR1	ENSG00000027697	protein_coding	ENSG00000027697
Astle_et_al_2016_White_blood_cell_count	216550	607817	gene	157680	VPS13B	ENSG00000132549	protein_coding	ENSG00000132549
Astle_et_al_2016_White_blood_cell_count	227645	613899	gene	2176	FANCC	ENSG00000158169	protein_coding	ENSG00000158169
Astle_et_al_2016_White_blood_cell_count	227646	613984	gene	2177	FANCD2	ENSG00000144554	protein_coding	ENSG00000144554
Astle_et_al_2016_White_blood_cell_count	227650	607139	gene	2175	FANCA	ENSG00000187741	protein_coding	ENSG00000187741
Astle_et_al_2016_White_blood_cell_count	229050	611672	gene	113235	SLC46A1	ENSG00000076351	protein_coding	ENSG00000076351
Astle_et_al_2016_White_blood_cell_count	232220	602671	gene	2542	SLC37A4	ENSG00000137700	protein_coding	ENSG00000137700
Astle_et_al_2016_White_blood_cell_count	233600	601746	gene	10525	HYOU1	ENSG00000149428	protein_coding	ENSG00000149428
Astle_et_al_2016_White_blood_cell_count	242900	606622	gene	50485	SMARCAL1	ENSG00000138375	protein_coding	ENSG00000138375
Astle_et_al_2016_White_blood_cell_count	249100	608107	gene	4210	MEFV	ENSG00000103313	protein_coding	ENSG00000103313
Astle_et_al_2016_White_blood_cell_count	251100	607481	gene	166785	MMAA	ENSG00000151611	protein_coding	ENSG00000151611
Astle_et_al_2016_White_blood_cell_count	251110	607568	gene	326625	MMAB	ENSG00000139428	protein_coding	ENSG00000139428
Astle_et_al_2016_White_blood_cell_count	260400	607444	gene	51119	SBDS	ENSG00000126524	protein_coding	ENSG00000126524
Astle_et_al_2016_White_blood_cell_count	260920	251170	gene	4598	MVK	ENSG00000110921	protein_coding	ENSG00000110921
Astle_et_al_2016_White_blood_cell_count	263300	147796	gene	3717	JAK2	ENSG00000096968	protein_coding	ENSG00000096968
Astle_et_al_2016_White_blood_cell_count	266130	601002	gene	2937	GSS	ENSG00000100983	protein_coding	ENSG00000100983
Astle_et_al_2016_White_blood_cell_count	267500	103020	gene	204	AK2	ENSG00000004455	protein_coding	ENSG00000004455
Astle_et_al_2016_White_blood_cell_count	275350	613441	gene	6948	TCN2	ENSG00000185339	protein_coding	ENSG00000185339
Astle_et_al_2016_White_blood_cell_count	277380	612625	gene	55788	LMBRD1	ENSG00000168216	protein_coding	ENSG00000168216
Astle_et_al_2016_White_blood_cell_count	277400	609831	gene	25974	MMACHC	ENSG00000132763	protein_coding	ENSG00000132763
Astle_et_al_2016_White_blood_cell_count	277400	176763	gene	5052	PRDX1	ENSG00000117450	protein_coding	ENSG00000117450
Astle_et_al_2016_White_blood_cell_count	300299	300392	gene	7454	WAS	ENSG00000015285	protein_coding	ENSG00000015285
Astle_et_al_2016_White_blood_cell_count	300835	305371	gene	2623	GATA1	ENSG00000102145	protein_coding	ENSG00000102145
Astle_et_al_2016_White_blood_cell_count	300908	305900	gene	2539	G6PD	ENSG00000160211	protein_coding	ENSG00000160211
Astle_et_al_2016_White_blood_cell_count	300988	309845	gene	4478	MSN	ENSG00000147065	protein_coding	ENSG00000147065
Astle_et_al_2016_White_blood_cell_count	302060	300394	gene	6901	TAZ	ENSG00000102125	protein_coding	ENSG00000102125
Astle_et_al_2016_White_blood_cell_count	308230	300386	gene	959	CD40LG	ENSG00000102245	protein_coding	ENSG00000102245
Astle_et_al_2016_White_blood_cell_count	600901	613976	gene	2178	FANCE	ENSG00000112039	protein_coding	ENSG00000112039
Astle_et_al_2016_White_blood_cell_count	601859	134638	gene	356	FASLG	ENSG00000117560	protein_coding	ENSG00000117560
Astle_et_al_2016_White_blood_cell_count	601859	134637	gene	355	FAS	ENSG00000026103	protein_coding	ENSG00000026103
Astle_et_al_2016_White_blood_cell_count	602079	136132	gene	2328	FMO3	ENSG00000007933	protein_coding	ENSG00000007933
Astle_et_al_2016_White_blood_cell_count	603552	605014	gene	8676	STX11	ENSG00000135604	protein_coding	ENSG00000135604
Astle_et_al_2016_White_blood_cell_count	603585	605634	gene	10559	SLC35A1	ENSG00000164414	protein_coding	ENSG00000164414
Astle_et_al_2016_White_blood_cell_count	603903	141900	gene	3043	HBB	ENSG00000244734	protein_coding	ENSG00000244734
Astle_et_al_2016_White_blood_cell_count	603909	601762	gene	843	CASP10	ENSG00000003400	protein_coding	ENSG00000003400
Astle_et_al_2016_White_blood_cell_count	604173	613276	gene	79650	USB1	ENSG00000103005	protein_coding	ENSG00000103005
Astle_et_al_2016_White_blood_cell_count	604250	604720	gene	7036	TFR2	ENSG00000106327	protein_coding	ENSG00000106327
Astle_et_al_2016_White_blood_cell_count	606054	232050	gene	5096	PCCB	ENSG00000114054	protein_coding	ENSG00000114054
Astle_et_al_2016_White_blood_cell_count	606054	232000	gene	5095	PCCA	ENSG00000175198	protein_coding	ENSG00000175198
Astle_et_al_2016_White_blood_cell_count	606164	603685	gene	6234	RPS28	ENSG00000233927	protein_coding	ENSG00000233927
Astle_et_al_2016_White_blood_cell_count	606843	109535	gene	958	CD40	ENSG00000101017	protein_coding	ENSG00000101017
Astle_et_al_2016_White_blood_cell_count	607594	604558	gene	29851	ICOS	ENSG00000163600	protein_coding	ENSG00000163600
Astle_et_al_2016_White_blood_cell_count	607847	600871	gene	2672	GFI1	ENSG00000162676	protein_coding	ENSG00000162676
Astle_et_al_2016_White_blood_cell_count	608233	603401	gene	8546	AP3B1	ENSG00000132842	protein_coding	ENSG00000132842
Astle_et_al_2016_White_blood_cell_count	608898	608897	gene	201294	UNC13D	ENSG00000092929	protein_coding	ENSG00000092929
Astle_et_al_2016_White_blood_cell_count	610738	605998	gene	10456	HAX1	ENSG00000143575	protein_coding	ENSG00000143575
Astle_et_al_2016_White_blood_cell_count	610798	610389	gene	28956	LAMTOR2	ENSG00000116586	protein_coding	ENSG00000116586
Astle_et_al_2016_White_blood_cell_count	611762	609648	gene	91662	NLRP12	ENSG00000142405	protein_coding	ENSG00000142405
Astle_et_al_2016_White_blood_cell_count	612527	180472	gene	6218	RPS17	ENSG00000182774	protein_coding	ENSG00000182774
Astle_et_al_2016_White_blood_cell_count	612541	611045	gene	92579	G6PC3	ENSG00000141349	protein_coding	ENSG00000141349
Astle_et_al_2016_White_blood_cell_count	612562	604175	gene	6135	RPL11	ENSG00000142676	protein_coding	ENSG00000142676
Astle_et_al_2016_White_blood_cell_count	612563	603658	gene	6201	RPS7	ENSG00000171863	protein_coding	ENSG00000171863
Astle_et_al_2016_White_blood_cell_count	612840	607901	gene	83706	FERMT3	ENSG00000149781	protein_coding	ENSG00000149781
Astle_et_al_2016_White_blood_cell_count	613179	164050	gene	4860	PNP	ENSG00000198805	protein_coding	ENSG00000198805
Astle_et_al_2016_White_blood_cell_count	613501	112205	gene	973	CD79A	ENSG00000105369	protein_coding	ENSG00000105369
Astle_et_al_2016_White_blood_cell_count	613502	604515	gene	29760	BLNK	ENSG00000095585	protein_coding	ENSG00000095585
Astle_et_al_2016_White_blood_cell_count	614082	602956	gene	2189	FANCG	ENSG00000221829	protein_coding	ENSG00000221829
Astle_et_al_2016_White_blood_cell_count	614172	137295	gene	2624	GATA2	ENSG00000179348	protein_coding	ENSG00000179348
Astle_et_al_2016_White_blood_cell_count	614470	164790	gene	4893	NRAS	ENSG00000213281	protein_coding	ENSG00000213281
Astle_et_al_2016_White_blood_cell_count	614470	190070	gene	3845	KRAS	ENSG00000133703	protein_coding	ENSG00000133703
Astle_et_al_2016_White_blood_cell_count	614700	606453	gene	987	LRBA	ENSG00000198589	protein_coding	ENSG00000198589
Astle_et_al_2016_White_blood_cell_count	614857	603214	gene	5826	ABCD4	ENSG00000119688	protein_coding	ENSG00000119688
Astle_et_al_2016_White_blood_cell_count	614868	604965	gene	6789	STK4	ENSG00000101109	protein_coding	ENSG00000101109
Astle_et_al_2016_White_blood_cell_count	614900	603704	gene	6154	RPL26	ENSG00000161970	protein_coding	ENSG00000161970
Astle_et_al_2016_White_blood_cell_count	615214	171833	gene	5295	PIK3R1	ENSG00000145675	protein_coding	ENSG00000145675
Astle_et_al_2016_White_blood_cell_count	615285	610035	gene	11311	VPS45	ENSG00000136631	protein_coding	ENSG00000136631
Astle_et_al_2016_White_blood_cell_count	615471	605654	gene	26235	FBXL4	ENSG00000112234	protein_coding	ENSG00000112234
Astle_et_al_2016_White_blood_cell_count	615816	172100	gene	5238	PGM3	ENSG00000013375	protein_coding	ENSG00000013375
Astle_et_al_2016_White_blood_cell_count	616022	616012	gene	84522	JAGN1	ENSG00000171135	protein_coding	ENSG00000171135
Astle_et_al_2016_White_blood_cell_count	616216	600618	gene	2120	ETV6	ENSG00000139083	protein_coding	ENSG00000139083
Astle_et_al_2016_White_blood_cell_count	616271	616254	gene	81570	CLPB	ENSG00000162129	protein_coding	ENSG00000162129
Astle_et_al_2016_White_blood_cell_count	616738	165215	gene	2122	MECOM	ENSG00000085276	protein_coding	ENSG00000085276
Astle_et_al_2016_White_blood_cell_count	616740	190010	gene	7037	TFRC	ENSG00000072274	protein_coding	ENSG00000072274
Astle_et_al_2016_White_blood_cell_count	617014	138971	gene	1441	CSF3R	ENSG00000119535	protein_coding	ENSG00000119535
Astle_et_al_2016_White_blood_cell_count	617050	607246	gene	8943	AP3D1	ENSG00000065000	protein_coding	ENSG00000065000
Astle_et_al_2016_White_blood_cell_count	617056	609213	gene	29927	SEC61A1	ENSG00000058262	protein_coding	ENSG00000058262
Astle_et_al_2016_White_blood_cell_count	617099	615712	gene	90268	OTULIN	ENSG00000154124	protein_coding	ENSG00000154124
Astle_et_al_2016_White_blood_cell_count	617243	604094	gene	10459	MAD2L2	ENSG00000116670	protein_coding	ENSG00000116670
Astle_et_al_2016_White_blood_cell_count	617248	606441	gene	27429	HTRA2	ENSG00000115317	protein_coding	ENSG00000115317
Astle_et_al_2016_White_blood_cell_count	617475	601736	gene	6603	SMARCD2	ENSG00000108604	protein_coding	ENSG00000108604
Astle_et_al_2016_White_blood_cell_count	617827	610608	gene	9837	GINS1	ENSG00000101003	protein_coding	ENSG00000101003
Astle_et_al_2016_White_blood_cell_count	617941	617538	gene	79631	EFL1	ENSG00000140598	protein_coding	ENSG00000140598
Astle_et_al_2016_White_blood_cell_count	618067	610423	gene	23241	PACS2	ENSG00000179364	protein_coding	ENSG00000179364
CARDIoGRAM_C4D_CAD_ADDITIVE	100300	610911	gene	57514	ARHGAP31	ENSG00000031081	protein_coding	ENSG00000031081
CARDIoGRAM_C4D_CAD_ADDITIVE	102200	605555	gene	9049	AIP	ENSG00000110711	protein_coding	ENSG00000110711
CARDIoGRAM_C4D_CAD_ADDITIVE	103900	610613	gene	1584	CYP11B1	ENSG00000160882	protein_coding	ENSG00000160882
CARDIoGRAM_C4D_CAD_ADDITIVE	104200	120070	gene	1285	COL4A3	ENSG00000169031	protein_coding	ENSG00000169031
CARDIoGRAM_C4D_CAD_ADDITIVE	105200	134820	gene	2243	FGA	ENSG00000171560	protein_coding	ENSG00000171560
CARDIoGRAM_C4D_CAD_ADDITIVE	105200	153450	gene	4069	LYZ	ENSG00000090382	protein_coding	ENSG00000090382
CARDIoGRAM_C4D_CAD_ADDITIVE	105200	109700	gene	567	B2M	ENSG00000166710	protein_coding	ENSG00000166710
CARDIoGRAM_C4D_CAD_ADDITIVE	112410	123805	gene	5139	PDE3A	ENSG00000172572	protein_coding	ENSG00000172572
CARDIoGRAM_C4D_CAD_ADDITIVE	115310	185470	gene	6390	SDHB	ENSG00000117118	protein_coding	ENSG00000117118
CARDIoGRAM_C4D_CAD_ADDITIVE	118450	601920	gene	182	JAG1	ENSG00000101384	protein_coding	ENSG00000101384
CARDIoGRAM_C4D_CAD_ADDITIVE	121300	612732	gene	1371	CPOX	ENSG00000080819	protein_coding	ENSG00000080819
CARDIoGRAM_C4D_CAD_ADDITIVE	125850	600281	gene	3172	HNF4A	ENSG00000101076	protein_coding	ENSG00000101076
CARDIoGRAM_C4D_CAD_ADDITIVE	125851	138079	gene	2645	GCK	ENSG00000106633	protein_coding	ENSG00000106633
CARDIoGRAM_C4D_CAD_ADDITIVE	125853	138430	gene	2820	GPD2	ENSG00000115159	protein_coding	ENSG00000115159
CARDIoGRAM_C4D_CAD_ADDITIVE	125853	601724	gene	4760	NEUROD1	ENSG00000162992	protein_coding	ENSG00000162992
CARDIoGRAM_C4D_CAD_ADDITIVE	125853	601487	gene	5468	PPARG	ENSG00000132170	protein_coding	ENSG00000132170
CARDIoGRAM_C4D_CAD_ADDITIVE	125853	138160	gene	6514	SLC2A2	ENSG00000163581	protein_coding	ENSG00000163581
CARDIoGRAM_C4D_CAD_ADDITIVE	125853	608289	gene	10644	IGF2BP2	ENSG00000073792	protein_coding	ENSG00000073792
CARDIoGRAM_C4D_CAD_ADDITIVE	125853	606201	gene	7466	WFS1	ENSG00000109501	protein_coding	ENSG00000109501
CARDIoGRAM_C4D_CAD_ADDITIVE	125853	600701	gene	3159	HMGA1	ENSG00000137309	protein_coding	ENSG00000137309
CARDIoGRAM_C4D_CAD_ADDITIVE	125853	173335	gene	5167	ENPP1	ENSG00000197594	protein_coding	ENSG00000197594
CARDIoGRAM_C4D_CAD_ADDITIVE	125853	600917	gene	5506	PPP1R3A	ENSG00000154415	protein_coding	ENSG00000154415
CARDIoGRAM_C4D_CAD_ADDITIVE	125853	167413	gene	5078	PAX4	ENSG00000106331	protein_coding	ENSG00000106331
CARDIoGRAM_C4D_CAD_ADDITIVE	125853	611145	gene	169026	SLC30A8	ENSG00000164756	protein_coding	ENSG00000164756
CARDIoGRAM_C4D_CAD_ADDITIVE	125853	602228	gene	6934	TCF7L2	ENSG00000148737	protein_coding	ENSG00000148737
CARDIoGRAM_C4D_CAD_ADDITIVE	125853	600937	gene	3767	KCNJ11	ENSG00000187486	protein_coding	ENSG00000187486
CARDIoGRAM_C4D_CAD_ADDITIVE	125853	600509	gene	6833	ABCC8	ENSG00000006071	protein_coding	ENSG00000006071
CARDIoGRAM_C4D_CAD_ADDITIVE	125853	604641	gene	9479	MAPK8IP1	ENSG00000121653	protein_coding	ENSG00000121653
CARDIoGRAM_C4D_CAD_ADDITIVE	125853	600804	gene	4544	MTNR1B	ENSG00000134640	protein_coding	ENSG00000134640
CARDIoGRAM_C4D_CAD_ADDITIVE	125853	142410	gene	6927	HNF1A	ENSG00000135100	protein_coding	ENSG00000135100
CARDIoGRAM_C4D_CAD_ADDITIVE	125853	600733	gene	3651	PDX1	ENSG00000139515	protein_coding	ENSG00000139515
CARDIoGRAM_C4D_CAD_ADDITIVE	125853	600797	gene	8660	IRS2	ENSG00000185950	protein_coding	ENSG00000185950
CARDIoGRAM_C4D_CAD_ADDITIVE	125853	151670	gene	3990	LIPC	ENSG00000166035	protein_coding	ENSG00000166035
CARDIoGRAM_C4D_CAD_ADDITIVE	125853	189907	gene	6928	HNF1B	ENSG00000275410	protein_coding	ENSG00000275410
CARDIoGRAM_C4D_CAD_ADDITIVE	125853	138033	gene	2642	GCGR	ENSG00000215644	protein_coding	ENSG00000215644
CARDIoGRAM_C4D_CAD_ADDITIVE	125853	605565	gene	56729	RETN	ENSG00000104918	protein_coding	ENSG00000104918
CARDIoGRAM_C4D_CAD_ADDITIVE	125853	164731	gene	208	AKT2	ENSG00000105221	protein_coding	ENSG00000105221
CARDIoGRAM_C4D_CAD_ADDITIVE	125853	176885	gene	5770	PTPN1	ENSG00000196396	protein_coding	ENSG00000196396
CARDIoGRAM_C4D_CAD_ADDITIVE	132900	160745	gene	4629	MYH11	ENSG00000133392	protein_coding	ENSG00000133392
CARDIoGRAM_C4D_CAD_ADDITIVE	133100	147796	gene	3717	JAK2	ENSG00000096968	protein_coding	ENSG00000096968
CARDIoGRAM_C4D_CAD_ADDITIVE	133100	605093	gene	10019	SH2B3	ENSG00000111252	protein_coding	ENSG00000111252
CARDIoGRAM_C4D_CAD_ADDITIVE	133100	133171	gene	2057	EPOR	ENSG00000187266	protein_coding	ENSG00000187266
CARDIoGRAM_C4D_CAD_ADDITIVE	133540	609413	gene	2074	ERCC6	ENSG00000225830	protein_coding	ENSG00000225830
CARDIoGRAM_C4D_CAD_ADDITIVE	136120	606967	gene	3931	LCAT	ENSG00000213398	protein_coding	ENSG00000213398
CARDIoGRAM_C4D_CAD_ADDITIVE	139210	600993	gene	4089	SMAD4	ENSG00000141646	protein_coding	ENSG00000141646
CARDIoGRAM_C4D_CAD_ADDITIVE	143890	600946	gene	2690	GHR	ENSG00000112964	protein_coding	ENSG00000112964
CARDIoGRAM_C4D_CAD_ADDITIVE	143890	604088	gene	10842	PPP1R17	ENSG00000106341	protein_coding	ENSG00000106341
CARDIoGRAM_C4D_CAD_ADDITIVE	143890	132811	gene	2053	EPHX2	ENSG00000120915	protein_coding	ENSG00000120915
CARDIoGRAM_C4D_CAD_ADDITIVE	143890	606945	gene	3949	LDLR	ENSG00000130164	protein_coding	ENSG00000130164
CARDIoGRAM_C4D_CAD_ADDITIVE	144010	107730	gene	338	APOB	ENSG00000084674	protein_coding	ENSG00000084674
CARDIoGRAM_C4D_CAD_ADDITIVE	144250	609708	gene	4023	LPL	ENSG00000175445	protein_coding	ENSG00000175445
CARDIoGRAM_C4D_CAD_ADDITIVE	144650	606368	gene	116519	APOA5	ENSG00000110243	protein_coding	ENSG00000110243
CARDIoGRAM_C4D_CAD_ADDITIVE	151660	150330	gene	4000	LMNA	ENSG00000160789	protein_coding	ENSG00000160789
CARDIoGRAM_C4D_CAD_ADDITIVE	162200	613113	gene	4763	NF1	ENSG00000196712	protein_coding	ENSG00000196712
CARDIoGRAM_C4D_CAD_ADDITIVE	166300	608968	gene	9935	MAFB	ENSG00000204103	protein_coding	ENSG00000204103
CARDIoGRAM_C4D_CAD_ADDITIVE	168000	602690	gene	6392	SDHD	ENSG00000204370	protein_coding	ENSG00000204370
CARDIoGRAM_C4D_CAD_ADDITIVE	168000	602690	gene	6392	SDHD	ENSG00000204370	protein_coding	ENSG00000255292
CARDIoGRAM_C4D_CAD_ADDITIVE	171300	605995	gene	23095	KIF1B	ENSG00000054523	protein_coding	ENSG00000054523
CARDIoGRAM_C4D_CAD_ADDITIVE	171300	613403	gene	55654	TMEM127	ENSG00000135956	protein_coding	ENSG00000135956
CARDIoGRAM_C4D_CAD_ADDITIVE	171300	608537	gene	7428	VHL	ENSG00000134086	protein_coding	ENSG00000134086
CARDIoGRAM_C4D_CAD_ADDITIVE	171300	600837	gene	2668	GDNF	ENSG00000168621	protein_coding	ENSG00000168621
CARDIoGRAM_C4D_CAD_ADDITIVE	171300	164761	gene	5979	RET	ENSG00000165731	protein_coding	ENSG00000165731
CARDIoGRAM_C4D_CAD_ADDITIVE	171300	154950	gene	4149	MAX	ENSG00000125952	protein_coding	ENSG00000125952
CARDIoGRAM_C4D_CAD_ADDITIVE	173900	601313	gene	5310	PKD1	ENSG00000008710	protein_coding	ENSG00000008710
CARDIoGRAM_C4D_CAD_ADDITIVE	174000	158340	gene	4582	MUC1	ENSG00000185499	protein_coding	ENSG00000185499
CARDIoGRAM_C4D_CAD_ADDITIVE	176000	609806	gene	3145	HMBS	ENSG00000256269	protein_coding	ENSG00000256269
CARDIoGRAM_C4D_CAD_ADDITIVE	176270	602117	gene	4692	NDN	ENSG00000182636	protein_coding	ENSG00000182636
CARDIoGRAM_C4D_CAD_ADDITIVE	176270	182279	gene	6638	SNRPN	ENSG00000128739	protein_coding	ENSG00000128739
CARDIoGRAM_C4D_CAD_ADDITIVE	177200	600760	gene	6338	SCNN1B	ENSG00000168447	protein_coding	ENSG00000168447
CARDIoGRAM_C4D_CAD_ADDITIVE	178600	600799	gene	659	BMPR2	ENSG00000204217	protein_coding	ENSG00000204217
CARDIoGRAM_C4D_CAD_ADDITIVE	181270	613420	gene	284252	KCTD1	ENSG00000134504	protein_coding	ENSG00000134504
CARDIoGRAM_C4D_CAD_ADDITIVE	182290	607642	gene	10743	RAI1	ENSG00000108557	protein_coding	ENSG00000108557
CARDIoGRAM_C4D_CAD_ADDITIVE	187950	600044	gene	7066	THPO	ENSG00000090534	protein_coding	ENSG00000090534
CARDIoGRAM_C4D_CAD_ADDITIVE	187950	109091	gene	811	CALR	ENSG00000179218	protein_coding	ENSG00000179218
CARDIoGRAM_C4D_CAD_ADDITIVE	191830	604063	gene	8516	ITGA8	ENSG00000077943	protein_coding	ENSG00000077943
CARDIoGRAM_C4D_CAD_ADDITIVE	193300	168461	gene	595	CCND1	ENSG00000110092	protein_coding	ENSG00000110092
CARDIoGRAM_C4D_CAD_ADDITIVE	194080	607102	gene	7490	WT1	ENSG00000184937	protein_coding	ENSG00000184937
CARDIoGRAM_C4D_CAD_ADDITIVE	201910	613815	gene	1589	CYP21A2	ENSG00000231852	protein_coding	ENSG00000231852
CARDIoGRAM_C4D_CAD_ADDITIVE	202110	609300	gene	1586	CYP17A1	ENSG00000148795	protein_coding	ENSG00000148795
CARDIoGRAM_C4D_CAD_ADDITIVE	203500	607474	gene	3081	HGD	ENSG00000113924	protein_coding	ENSG00000113924
CARDIoGRAM_C4D_CAD_ADDITIVE	203780	120131	gene	1286	COL4A4	ENSG00000081052	protein_coding	ENSG00000081052
CARDIoGRAM_C4D_CAD_ADDITIVE	203800	606844	gene	7840	ALMS1	ENSG00000116127	protein_coding	ENSG00000116127
CARDIoGRAM_C4D_CAD_ADDITIVE	205400	600046	gene	19	ABCA1	ENSG00000165029	protein_coding	ENSG00000165029
CARDIoGRAM_C4D_CAD_ADDITIVE	208050	606145	gene	81031	SLC2A10	ENSG00000197496	protein_coding	ENSG00000197496
CARDIoGRAM_C4D_CAD_ADDITIVE	208920	606350	gene	54840	APTX	ENSG00000137074	protein_coding	ENSG00000137074
CARDIoGRAM_C4D_CAD_ADDITIVE	209900	610162	gene	79140	CCDC28B	ENSG00000160050	protein_coding	ENSG00000160050
CARDIoGRAM_C4D_CAD_ADDITIVE	209900	608845	gene	84100	ARL6	ENSG00000113966	protein_coding	ENSG00000113966
CARDIoGRAM_C4D_CAD_ADDITIVE	209900	209901	gene	582	BBS1	ENSG00000174483	protein_coding	ENSG00000174483
CARDIoGRAM_C4D_CAD_ADDITIVE	210250	605459	gene	64240	ABCG5	ENSG00000138075	protein_coding	ENSG00000138075
CARDIoGRAM_C4D_CAD_ADDITIVE	210250	605460	gene	64241	ABCG8	ENSG00000143921	protein_coding	ENSG00000143921
CARDIoGRAM_C4D_CAD_ADDITIVE	210720	605925	gene	5116	PCNT	ENSG00000160299	protein_coding	ENSG00000160299
CARDIoGRAM_C4D_CAD_ADDITIVE	210900	604610	gene	641	BLM	ENSG00000197299	protein_coding	ENSG00000197299
CARDIoGRAM_C4D_CAD_ADDITIVE	213700	606530	gene	1593	CYP27A1	ENSG00000135929	protein_coding	ENSG00000135929
CARDIoGRAM_C4D_CAD_ADDITIVE	215140	600024	gene	3930	LBR	ENSG00000143815	protein_coding	ENSG00000143815
CARDIoGRAM_C4D_CAD_ADDITIVE	215600	148060	gene	3856	KRT8	ENSG00000170421	protein_coding	ENSG00000170421
CARDIoGRAM_C4D_CAD_ADDITIVE	215600	148070	gene	3875	KRT18	ENSG00000111057	protein_coding	ENSG00000111057
CARDIoGRAM_C4D_CAD_ADDITIVE	216400	609412	gene	1161	ERCC8	ENSG00000049167	protein_coding	ENSG00000049167
CARDIoGRAM_C4D_CAD_ADDITIVE	218030	614232	gene	3291	HSD11B2	ENSG00000176387	protein_coding	ENSG00000176387
CARDIoGRAM_C4D_CAD_ADDITIVE	219080	139320	gene	2778	GNAS	ENSG00000087460	protein_coding	ENSG00000087460
CARDIoGRAM_C4D_CAD_ADDITIVE	219090	603158	gene	9101	USP8	ENSG00000138592	protein_coding	ENSG00000138592
CARDIoGRAM_C4D_CAD_ADDITIVE	226980	604032	gene	9451	EIF2AK3	ENSG00000172071	protein_coding	ENSG00000172071
CARDIoGRAM_C4D_CAD_ADDITIVE	230800	606463	gene	2629	GBA	ENSG00000177628	protein_coding	ENSG00000177628
CARDIoGRAM_C4D_CAD_ADDITIVE	231690	609187	gene	79783	SUGCT	ENSG00000175600	protein_coding	ENSG00000175600
CARDIoGRAM_C4D_CAD_ADDITIVE	232200	613742	gene	2538	G6PC	ENSG00000131482	protein_coding	ENSG00000131482
CARDIoGRAM_C4D_CAD_ADDITIVE	232220	602671	gene	2542	SLC37A4	ENSG00000137700	protein_coding	ENSG00000137700
CARDIoGRAM_C4D_CAD_ADDITIVE	235400	134370	gene	3075	CFH	ENSG00000000971	protein_coding	ENSG00000000971
CARDIoGRAM_C4D_CAD_ADDITIVE	235400	605336	gene	10878	CFHR3	ENSG00000116785	protein_coding	ENSG00000116785
CARDIoGRAM_C4D_CAD_ADDITIVE	235400	134371	gene	3078	CFHR1	ENSG00000244414	protein_coding	ENSG00000244414
CARDIoGRAM_C4D_CAD_ADDITIVE	242900	606622	gene	50485	SMARCAL1	ENSG00000138375	protein_coding	ENSG00000138375
CARDIoGRAM_C4D_CAD_ADDITIVE	243800	605981	gene	197131	UBR1	ENSG00000159459	protein_coding	ENSG00000159459
CARDIoGRAM_C4D_CAD_ADDITIVE	245150	154870	gene	4256	MGP	ENSG00000111341	protein_coding	ENSG00000111341
CARDIoGRAM_C4D_CAD_ADDITIVE	256100	607100	gene	4867	NPHP1	ENSG00000144061	protein_coding	ENSG00000144061
CARDIoGRAM_C4D_CAD_ADDITIVE	256700	156490	gene	4830	NME1	ENSG00000239672	protein_coding	ENSG00000239672
CARDIoGRAM_C4D_CAD_ADDITIVE	262190	147670	gene	3643	INSR	ENSG00000171105	protein_coding	ENSG00000171105
CARDIoGRAM_C4D_CAD_ADDITIVE	264800	603234	gene	368	ABCC6	ENSG00000091262	protein_coding	ENSG00000091262
CARDIoGRAM_C4D_CAD_ADDITIVE	264800	608124	gene	64131	XYLT1	ENSG00000103489	protein_coding	ENSG00000103489
CARDIoGRAM_C4D_CAD_ADDITIVE	264800	608125	gene	64132	XYLT2	ENSG00000015532	protein_coding	ENSG00000015532
CARDIoGRAM_C4D_CAD_ADDITIVE	265380	601089	gene	2294	FOXF1	ENSG00000103241	protein_coding	ENSG00000103241
CARDIoGRAM_C4D_CAD_ADDITIVE	269700	606158	gene	26580	BSCL2	ENSG00000168000	protein_coding	ENSG00000168000
CARDIoGRAM_C4D_CAD_ADDITIVE	269880	171833	gene	5295	PIK3R1	ENSG00000145675	protein_coding	ENSG00000145675
CARDIoGRAM_C4D_CAD_ADDITIVE	270400	602858	gene	1717	DHCR7	ENSG00000172893	protein_coding	ENSG00000172893
CARDIoGRAM_C4D_CAD_ADDITIVE	277460	600415	gene	7274	TTPA	ENSG00000137561	protein_coding	ENSG00000137561
CARDIoGRAM_C4D_CAD_ADDITIVE	278000	613497	gene	3988	LIPA	ENSG00000107798	protein_coding	ENSG00000107798
CARDIoGRAM_C4D_CAD_ADDITIVE	301050	303630	gene	1287	COL4A5	ENSG00000188153	protein_coding	ENSG00000188153
CARDIoGRAM_C4D_CAD_ADDITIVE	301500	300644	gene	2717	GLA	ENSG00000102393	protein_coding	ENSG00000102393
CARDIoGRAM_C4D_CAD_ADDITIVE	302960	300205	gene	10682	EBP	ENSG00000147155	protein_coding	ENSG00000147155
CARDIoGRAM_C4D_CAD_ADDITIVE	306000	300798	gene	5256	PHKA2	ENSG00000044446	protein_coding	ENSG00000044446
CARDIoGRAM_C4D_CAD_ADDITIVE	308050	300275	gene	50814	NSDHL	ENSG00000147383	protein_coding	ENSG00000147383
CARDIoGRAM_C4D_CAD_ADDITIVE	309000	300535	gene	4952	OCRL	ENSG00000122126	protein_coding	ENSG00000122126
CARDIoGRAM_C4D_CAD_ADDITIVE	311200	300170	gene	8481	OFD1	ENSG00000046651	protein_coding	ENSG00000046651
CARDIoGRAM_C4D_CAD_ADDITIVE	600309	121014	gene	2697	GJA1	ENSG00000152661	protein_coding	ENSG00000152661
CARDIoGRAM_C4D_CAD_ADDITIVE	600376	601284	gene	94	ACVRL1	ENSG00000139567	protein_coding	ENSG00000139567
CARDIoGRAM_C4D_CAD_ADDITIVE	600666	104160	gene	23193	GANAB	ENSG00000089597	protein_coding	ENSG00000089597
CARDIoGRAM_C4D_CAD_ADDITIVE	601894	135600	gene	2335	FN1	ENSG00000115414	protein_coding	ENSG00000115414
CARDIoGRAM_C4D_CAD_ADDITIVE	602079	136132	gene	2328	FMO3	ENSG00000007933	protein_coding	ENSG00000007933
CARDIoGRAM_C4D_CAD_ADDITIVE	602088	243305	gene	27130	INVS	ENSG00000119509	protein_coding	ENSG00000119509
CARDIoGRAM_C4D_CAD_ADDITIVE	602398	606418	gene	1718	DHCR24	ENSG00000116133	protein_coding	ENSG00000116133
CARDIoGRAM_C4D_CAD_ADDITIVE	602531	607860	gene	55249	YY1AP1	ENSG00000163374	protein_coding	ENSG00000163374
CARDIoGRAM_C4D_CAD_ADDITIVE	602535	164005	gene	4784	NFIX	ENSG00000008441	protein_coding	ENSG00000008441
CARDIoGRAM_C4D_CAD_ADDITIVE	603278	604638	gene	81	ACTN4	ENSG00000130402	protein_coding	ENSG00000130402
CARDIoGRAM_C4D_CAD_ADDITIVE	603776	607786	gene	255738	PCSK9	ENSG00000169174	protein_coding	ENSG00000169174
CARDIoGRAM_C4D_CAD_ADDITIVE	603813	605747	gene	26119	LDLRAP1	ENSG00000157978	protein_coding	ENSG00000157978
CARDIoGRAM_C4D_CAD_ADDITIVE	603903	141900	gene	3043	HBB	ENSG00000244734	protein_coding	ENSG00000244734
CARDIoGRAM_C4D_CAD_ADDITIVE	605115	600983	gene	4306	NR3C2	ENSG00000151623	protein_coding	ENSG00000151623
CARDIoGRAM_C4D_CAD_ADDITIVE	605373	602413	gene	6391	SDHC	ENSG00000143252	protein_coding	ENSG00000143252
CARDIoGRAM_C4D_CAD_ADDITIVE	605552	157147	gene	4547	MTTP	ENSG00000138823	protein_coding	ENSG00000138823
CARDIoGRAM_C4D_CAD_ADDITIVE	605711	608100	gene	27247	NFU1	ENSG00000169599	protein_coding	ENSG00000169599
CARDIoGRAM_C4D_CAD_ADDITIVE	605814	603859	gene	10165	SLC25A13	ENSG00000004864	protein_coding	ENSG00000004864
CARDIoGRAM_C4D_CAD_ADDITIVE	606721	601047	gene	857	CAV1	ENSG00000105974	protein_coding	ENSG00000105974
CARDIoGRAM_C4D_CAD_ADDITIVE	607330	602286	gene	6309	SC5D	ENSG00000109929	protein_coding	ENSG00000109929
CARDIoGRAM_C4D_CAD_ADDITIVE	607616	607608	gene	6609	SMPD1	ENSG00000166311	protein_coding	ENSG00000166311
CARDIoGRAM_C4D_CAD_ADDITIVE	607832	604241	gene	23607	CD2AP	ENSG00000198087	protein_coding	ENSG00000198087
CARDIoGRAM_C4D_CAD_ADDITIVE	608320	600660	gene	4205	MEF2A	ENSG00000068305	protein_coding	ENSG00000068305
CARDIoGRAM_C4D_CAD_ADDITIVE	608594	603100	gene	10555	AGPAT2	ENSG00000169692	protein_coding	ENSG00000169692
CARDIoGRAM_C4D_CAD_ADDITIVE	608612	606480	gene	10269	ZMPSTE24	ENSG00000084073	protein_coding	ENSG00000084073
CARDIoGRAM_C4D_CAD_ADDITIVE	609812	114840	gene	1056	CEL	ENSG00000170835	protein_coding	ENSG00000170835
CARDIoGRAM_C4D_CAD_ADDITIVE	610205	600275	gene	4853	NOTCH2	ENSG00000134250	protein_coding	ENSG00000134250
CARDIoGRAM_C4D_CAD_ADDITIVE	610475	604961	gene	50940	PDE11A	ENSG00000128655	protein_coding	ENSG00000128655
CARDIoGRAM_C4D_CAD_ADDITIVE	610489	188830	gene	5573	PRKAR1A	ENSG00000108946	protein_coding	ENSG00000108946
CARDIoGRAM_C4D_CAD_ADDITIVE	610508	603301	gene	8462	KLF11	ENSG00000172059	protein_coding	ENSG00000172059
CARDIoGRAM_C4D_CAD_ADDITIVE	610644	609595	gene	284654	RSPO1	ENSG00000169218	protein_coding	ENSG00000169218
CARDIoGRAM_C4D_CAD_ADDITIVE	610947	603507	gene	4040	LRP6	ENSG00000070018	protein_coding	ENSG00000070018
CARDIoGRAM_C4D_CAD_ADDITIVE	610965	133520	gene	2072	ERCC4	ENSG00000175595	protein_coding	ENSG00000175595
CARDIoGRAM_C4D_CAD_ADDITIVE	611489	122500	gene	866	SERPINA6	ENSG00000170099	protein_coding	ENSG00000170099
CARDIoGRAM_C4D_CAD_ADDITIVE	611788	102620	gene	59	ACTA2	ENSG00000107796	protein_coding	ENSG00000107796
CARDIoGRAM_C4D_CAD_ADDITIVE	612356	142360	gene	3053	SERPIND1	ENSG00000099937	protein_coding	ENSG00000099937
CARDIoGRAM_C4D_CAD_ADDITIVE	612922	120920	gene	4179	CD46	ENSG00000117335	protein_coding	ENSG00000117335
CARDIoGRAM_C4D_CAD_ADDITIVE	612923	217030	gene	3426	CFI	ENSG00000205403	protein_coding	ENSG00000205403
CARDIoGRAM_C4D_CAD_ADDITIVE	612924	138470	gene	629	CFB	ENSG00000243649	protein_coding	ENSG00000243649
CARDIoGRAM_C4D_CAD_ADDITIVE	612925	120700	gene	718	C3	ENSG00000125730	protein_coding	ENSG00000125730
CARDIoGRAM_C4D_CAD_ADDITIVE	612926	188040	gene	7056	THBD	ENSG00000178726	protein_coding	ENSG00000178726
CARDIoGRAM_C4D_CAD_ADDITIVE	613095	173910	gene	5311	PKD2	ENSG00000118762	protein_coding	ENSG00000118762
CARDIoGRAM_C4D_CAD_ADDITIVE	613159	613553	gene	63929	XPNPEP3	ENSG00000196236	protein_coding	ENSG00000196236
CARDIoGRAM_C4D_CAD_ADDITIVE	613320	614336	gene	51025	PAM16	ENSG00000217930	protein_coding	ENSG00000217930
CARDIoGRAM_C4D_CAD_ADDITIVE	613370	176730	gene	3630	INS	ENSG00000254647	protein_coding	ENSG00000254647
CARDIoGRAM_C4D_CAD_ADDITIVE	613375	191305	gene	640	BLK	ENSG00000136573	protein_coding	ENSG00000136573
CARDIoGRAM_C4D_CAD_ADDITIVE	613485	600734	gene	3762	KCNJ5	ENSG00000120457	protein_coding	ENSG00000120457
CARDIoGRAM_C4D_CAD_ADDITIVE	613870	600423	gene	1889	ECE1	ENSG00000117298	protein_coding	ENSG00000117298
CARDIoGRAM_C4D_CAD_ADDITIVE	613877	170290	gene	5346	PLIN1	ENSG00000166819	protein_coding	ENSG00000166819
CARDIoGRAM_C4D_CAD_ADDITIVE	614008	603811	gene	8815	BANF1	ENSG00000175334	protein_coding	ENSG00000175334
CARDIoGRAM_C4D_CAD_ADDITIVE	614052	612418	gene	54968	TMEM70	ENSG00000175606	protein_coding	ENSG00000175606
CARDIoGRAM_C4D_CAD_ADDITIVE	614424	614423	gene	65062	TMEM237	ENSG00000155755	protein_coding	ENSG00000155755
CARDIoGRAM_C4D_CAD_ADDITIVE	614491	601844	gene	65266	WNK4	ENSG00000126562	protein_coding	ENSG00000126562
CARDIoGRAM_C4D_CAD_ADDITIVE	614492	605232	gene	65125	WNK1	ENSG00000060237	protein_coding	ENSG00000060237
CARDIoGRAM_C4D_CAD_ADDITIVE	614495	605775	gene	26249	KLHL3	ENSG00000146021	protein_coding	ENSG00000146021
CARDIoGRAM_C4D_CAD_ADDITIVE	614496	603136	gene	8452	CUL3	ENSG00000036257	protein_coding	ENSG00000036257
CARDIoGRAM_C4D_CAD_ADDITIVE	615378	601327	gene	6327	SCN2B	ENSG00000149575	protein_coding	ENSG00000149575
CARDIoGRAM_C4D_CAD_ADDITIVE	615474	114206	gene	776	CACNA1D	ENSG00000157388	protein_coding	ENSG00000157388
CARDIoGRAM_C4D_CAD_ADDITIVE	615703	615586	gene	84984	CEP19	ENSG00000174007	protein_coding	ENSG00000174007
CARDIoGRAM_C4D_CAD_ADDITIVE	615812	604556	gene	9149	DYRK1B	ENSG00000105204	protein_coding	ENSG00000105204
CARDIoGRAM_C4D_CAD_ADDITIVE	615830	601639	gene	5566	PRKACA	ENSG00000072062	protein_coding	ENSG00000072062
CARDIoGRAM_C4D_CAD_ADDITIVE	615863	604900	gene	8694	DGAT1	ENSG00000185000	protein_coding	ENSG00000185000
CARDIoGRAM_C4D_CAD_ADDITIVE	615954	615549	gene	79798	ARMC5	ENSG00000140691	protein_coding	ENSG00000140691
CARDIoGRAM_C4D_CAD_ADDITIVE	615962	138040	gene	2908	NR3C1	ENSG00000113580	protein_coding	ENSG00000113580
CARDIoGRAM_C4D_CAD_ADDITIVE	616069	131550	gene	1956	EGFR	ENSG00000146648	protein_coding	ENSG00000146648
CARDIoGRAM_C4D_CAD_ADDITIVE	616511	604299	gene	26060	APPL1	ENSG00000157500	protein_coding	ENSG00000157500
CARDIoGRAM_C4D_CAD_ADDITIVE	616733	601683	gene	10229	COQ7	ENSG00000167186	protein_coding	ENSG00000167186
CARDIoGRAM_C4D_CAD_ADDITIVE	616818	602466	gene	10253	SPRY2	ENSG00000136158	protein_coding	ENSG00000136158
CARDIoGRAM_C4D_CAD_ADDITIVE	616828	613734	gene	84317	CCDC115	ENSG00000136710	protein_coding	ENSG00000136710
CARDIoGRAM_C4D_CAD_ADDITIVE	616829	616815	gene	147007	TMEM199	ENSG00000244045	protein_coding	ENSG00000244045
CARDIoGRAM_C4D_CAD_ADDITIVE	616833	610568	gene	57592	ZNF687	ENSG00000143373	protein_coding	ENSG00000143373
CARDIoGRAM_C4D_CAD_ADDITIVE	616860	609588	gene	51218	GLRX5	ENSG00000182512	protein_coding	ENSG00000182512
CARDIoGRAM_C4D_CAD_ADDITIVE	616914	134797	gene	2200	FBN1	ENSG00000166147	protein_coding	ENSG00000166147
CARDIoGRAM_C4D_CAD_ADDITIVE	617021	604544	gene	23395	LARS2	ENSG00000011376	protein_coding	ENSG00000011376
CARDIoGRAM_C4D_CAD_ADDITIVE	617027	607904	gene	8912	CACNA1H	ENSG00000196557	protein_coding	ENSG00000196557
CARDIoGRAM_C4D_CAD_ADDITIVE	617168	153455	gene	4015	LOX	ENSG00000113083	protein_coding	ENSG00000113083
CARDIoGRAM_C4D_CAD_ADDITIVE	617253	617246	gene	286053	NSMCE2	ENSG00000156831	protein_coding	ENSG00000156831
DIAGRAM_T2D_TRANS_ETHNIC	125850	600281	gene	3172	HNF4A	ENSG00000101076	protein_coding	ENSG00000101076
DIAGRAM_T2D_TRANS_ETHNIC	125851	138079	gene	2645	GCK	ENSG00000106633	protein_coding	ENSG00000106633
DIAGRAM_T2D_TRANS_ETHNIC	125853	138430	gene	2820	GPD2	ENSG00000115159	protein_coding	ENSG00000115159
DIAGRAM_T2D_TRANS_ETHNIC	125853	601724	gene	4760	NEUROD1	ENSG00000162992	protein_coding	ENSG00000162992
DIAGRAM_T2D_TRANS_ETHNIC	125853	601487	gene	5468	PPARG	ENSG00000132170	protein_coding	ENSG00000132170
DIAGRAM_T2D_TRANS_ETHNIC	125853	138160	gene	6514	SLC2A2	ENSG00000163581	protein_coding	ENSG00000163581
DIAGRAM_T2D_TRANS_ETHNIC	125853	608289	gene	10644	IGF2BP2	ENSG00000073792	protein_coding	ENSG00000073792
DIAGRAM_T2D_TRANS_ETHNIC	125853	606201	gene	7466	WFS1	ENSG00000109501	protein_coding	ENSG00000109501
DIAGRAM_T2D_TRANS_ETHNIC	125853	600701	gene	3159	HMGA1	ENSG00000137309	protein_coding	ENSG00000137309
DIAGRAM_T2D_TRANS_ETHNIC	125853	173335	gene	5167	ENPP1	ENSG00000197594	protein_coding	ENSG00000197594
DIAGRAM_T2D_TRANS_ETHNIC	125853	600917	gene	5506	PPP1R3A	ENSG00000154415	protein_coding	ENSG00000154415
DIAGRAM_T2D_TRANS_ETHNIC	125853	167413	gene	5078	PAX4	ENSG00000106331	protein_coding	ENSG00000106331
DIAGRAM_T2D_TRANS_ETHNIC	125853	611145	gene	169026	SLC30A8	ENSG00000164756	protein_coding	ENSG00000164756
DIAGRAM_T2D_TRANS_ETHNIC	125853	602228	gene	6934	TCF7L2	ENSG00000148737	protein_coding	ENSG00000148737
DIAGRAM_T2D_TRANS_ETHNIC	125853	600937	gene	3767	KCNJ11	ENSG00000187486	protein_coding	ENSG00000187486
DIAGRAM_T2D_TRANS_ETHNIC	125853	600509	gene	6833	ABCC8	ENSG00000006071	protein_coding	ENSG00000006071
DIAGRAM_T2D_TRANS_ETHNIC	125853	604641	gene	9479	MAPK8IP1	ENSG00000121653	protein_coding	ENSG00000121653
DIAGRAM_T2D_TRANS_ETHNIC	125853	600804	gene	4544	MTNR1B	ENSG00000134640	protein_coding	ENSG00000134640
DIAGRAM_T2D_TRANS_ETHNIC	125853	142410	gene	6927	HNF1A	ENSG00000135100	protein_coding	ENSG00000135100
DIAGRAM_T2D_TRANS_ETHNIC	125853	600733	gene	3651	PDX1	ENSG00000139515	protein_coding	ENSG00000139515
DIAGRAM_T2D_TRANS_ETHNIC	125853	600797	gene	8660	IRS2	ENSG00000185950	protein_coding	ENSG00000185950
DIAGRAM_T2D_TRANS_ETHNIC	125853	151670	gene	3990	LIPC	ENSG00000166035	protein_coding	ENSG00000166035
DIAGRAM_T2D_TRANS_ETHNIC	125853	189907	gene	6928	HNF1B	ENSG00000275410	protein_coding	ENSG00000275410
DIAGRAM_T2D_TRANS_ETHNIC	125853	138033	gene	2642	GCGR	ENSG00000215644	protein_coding	ENSG00000215644
DIAGRAM_T2D_TRANS_ETHNIC	125853	605565	gene	56729	RETN	ENSG00000104918	protein_coding	ENSG00000104918
DIAGRAM_T2D_TRANS_ETHNIC	125853	164731	gene	208	AKT2	ENSG00000105221	protein_coding	ENSG00000105221
DIAGRAM_T2D_TRANS_ETHNIC	125853	176885	gene	5770	PTPN1	ENSG00000196396	protein_coding	ENSG00000196396
DIAGRAM_T2D_TRANS_ETHNIC	151660	150330	gene	4000	LMNA	ENSG00000160789	protein_coding	ENSG00000160789
DIAGRAM_T2D_TRANS_ETHNIC	162000	191845	gene	7369	UMOD	ENSG00000169344	protein_coding	ENSG00000169344
DIAGRAM_T2D_TRANS_ETHNIC	174000	158340	gene	4582	MUC1	ENSG00000185499	protein_coding	ENSG00000185499
DIAGRAM_T2D_TRANS_ETHNIC	176270	602117	gene	4692	NDN	ENSG00000182636	protein_coding	ENSG00000182636
DIAGRAM_T2D_TRANS_ETHNIC	176270	182279	gene	6638	SNRPN	ENSG00000128739	protein_coding	ENSG00000128739
DIAGRAM_T2D_TRANS_ETHNIC	203800	606844	gene	7840	ALMS1	ENSG00000116127	protein_coding	ENSG00000116127
DIAGRAM_T2D_TRANS_ETHNIC	210720	605925	gene	5116	PCNT	ENSG00000160299	protein_coding	ENSG00000160299
DIAGRAM_T2D_TRANS_ETHNIC	210900	604610	gene	641	BLM	ENSG00000197299	protein_coding	ENSG00000197299
DIAGRAM_T2D_TRANS_ETHNIC	226980	604032	gene	9451	EIF2AK3	ENSG00000172071	protein_coding	ENSG00000172071
DIAGRAM_T2D_TRANS_ETHNIC	232200	613742	gene	2538	G6PC	ENSG00000131482	protein_coding	ENSG00000131482
DIAGRAM_T2D_TRANS_ETHNIC	232220	602671	gene	2542	SLC37A4	ENSG00000137700	protein_coding	ENSG00000137700
DIAGRAM_T2D_TRANS_ETHNIC	232800	610681	gene	5213	PFKM	ENSG00000152556	protein_coding	ENSG00000152556
DIAGRAM_T2D_TRANS_ETHNIC	262190	147670	gene	3643	INSR	ENSG00000171105	protein_coding	ENSG00000171105
DIAGRAM_T2D_TRANS_ETHNIC	269700	606158	gene	26580	BSCL2	ENSG00000168000	protein_coding	ENSG00000168000
DIAGRAM_T2D_TRANS_ETHNIC	269880	171833	gene	5295	PIK3R1	ENSG00000145675	protein_coding	ENSG00000145675
DIAGRAM_T2D_TRANS_ETHNIC	300661	311850	gene	5631	PRPS1	ENSG00000147224	protein_coding	ENSG00000147224
DIAGRAM_T2D_TRANS_ETHNIC	608594	603100	gene	10555	AGPAT2	ENSG00000169692	protein_coding	ENSG00000169692
DIAGRAM_T2D_TRANS_ETHNIC	608612	606480	gene	10269	ZMPSTE24	ENSG00000084073	protein_coding	ENSG00000084073
DIAGRAM_T2D_TRANS_ETHNIC	609812	114840	gene	1056	CEL	ENSG00000170835	protein_coding	ENSG00000170835
DIAGRAM_T2D_TRANS_ETHNIC	610508	603301	gene	8462	KLF11	ENSG00000172059	protein_coding	ENSG00000172059
DIAGRAM_T2D_TRANS_ETHNIC	610947	603507	gene	4040	LRP6	ENSG00000070018	protein_coding	ENSG00000070018
DIAGRAM_T2D_TRANS_ETHNIC	612671	611034	gene	10786	SLC17A3	ENSG00000124564	protein_coding	ENSG00000124564
DIAGRAM_T2D_TRANS_ETHNIC	613370	176730	gene	3630	INS	ENSG00000254647	protein_coding	ENSG00000254647
DIAGRAM_T2D_TRANS_ETHNIC	613375	191305	gene	640	BLK	ENSG00000136573	protein_coding	ENSG00000136573
DIAGRAM_T2D_TRANS_ETHNIC	615703	615586	gene	84984	CEP19	ENSG00000174007	protein_coding	ENSG00000174007
DIAGRAM_T2D_TRANS_ETHNIC	616511	604299	gene	26060	APPL1	ENSG00000157500	protein_coding	ENSG00000157500
DIAGRAM_T2D_TRANS_ETHNIC	616860	609588	gene	51218	GLRX5	ENSG00000182512	protein_coding	ENSG00000182512
DIAGRAM_T2D_TRANS_ETHNIC	617056	609213	gene	29927	SEC61A1	ENSG00000058262	protein_coding	ENSG00000058262
GIANT_WC_Combined_EUR	103580	139320	gene	2778	GNAS	ENSG00000087460	protein_coding	ENSG00000087460
GIANT_WC_Combined_EUR	105830	601623	gene	7337	UBE3A	ENSG00000114062	protein_coding	ENSG00000114062
GIANT_WC_Combined_EUR	118450	601920	gene	182	JAG1	ENSG00000101384	protein_coding	ENSG00000101384
GIANT_WC_Combined_EUR	136120	606967	gene	3931	LCAT	ENSG00000213398	protein_coding	ENSG00000213398
GIANT_WC_Combined_EUR	139210	600993	gene	4089	SMAD4	ENSG00000141646	protein_coding	ENSG00000141646
GIANT_WC_Combined_EUR	145750	606368	gene	116519	APOA5	ENSG00000110243	protein_coding	ENSG00000110243
GIANT_WC_Combined_EUR	151660	150330	gene	4000	LMNA	ENSG00000160789	protein_coding	ENSG00000160789
GIANT_WC_Combined_EUR	176270	602117	gene	4692	NDN	ENSG00000182636	protein_coding	ENSG00000182636
GIANT_WC_Combined_EUR	176270	182279	gene	6638	SNRPN	ENSG00000128739	protein_coding	ENSG00000128739
GIANT_WC_Combined_EUR	177000	612386	gene	2235	FECH	ENSG00000066926	protein_coding	ENSG00000066926
GIANT_WC_Combined_EUR	180849	600140	gene	1387	CREBBP	ENSG00000005339	protein_coding	ENSG00000005339
GIANT_WC_Combined_EUR	181450	601621	gene	6926	TBX3	ENSG00000135111	protein_coding	ENSG00000135111
GIANT_WC_Combined_EUR	182290	607642	gene	10743	RAI1	ENSG00000108557	protein_coding	ENSG00000108557
GIANT_WC_Combined_EUR	188400	602054	gene	6899	TBX1	ENSG00000184058	protein_coding	ENSG00000184058
GIANT_WC_Combined_EUR	201000	606144	gene	51715	RAB23	ENSG00000112210	protein_coding	ENSG00000112210
GIANT_WC_Combined_EUR	203800	606844	gene	7840	ALMS1	ENSG00000116127	protein_coding	ENSG00000116127
GIANT_WC_Combined_EUR	207750	608083	gene	344	APOC2	ENSG00000234906	protein_coding	ENSG00000234906
GIANT_WC_Combined_EUR	209900	610162	gene	79140	CCDC28B	ENSG00000160050	protein_coding	ENSG00000160050
GIANT_WC_Combined_EUR	209900	608845	gene	84100	ARL6	ENSG00000113966	protein_coding	ENSG00000113966
GIANT_WC_Combined_EUR	209900	209901	gene	582	BBS1	ENSG00000174483	protein_coding	ENSG00000174483
GIANT_WC_Combined_EUR	210720	605925	gene	5116	PCNT	ENSG00000160299	protein_coding	ENSG00000160299
GIANT_WC_Combined_EUR	216550	607817	gene	157680	VPS13B	ENSG00000132549	protein_coding	ENSG00000132549
GIANT_WC_Combined_EUR	219090	603158	gene	9101	USP8	ENSG00000138592	protein_coding	ENSG00000138592
GIANT_WC_Combined_EUR	222700	603593	gene	9056	SLC7A7	ENSG00000155465	protein_coding	ENSG00000155465
GIANT_WC_Combined_EUR	240900	164731	gene	208	AKT2	ENSG00000105221	protein_coding	ENSG00000105221
GIANT_WC_Combined_EUR	251450	613165	gene	124583	CANT1	ENSG00000171302	protein_coding	ENSG00000171302
GIANT_WC_Combined_EUR	256040	177046	gene	5696	PSMB8	ENSG00000204264	protein_coding	ENSG00000204264
GIANT_WC_Combined_EUR	259050	606025	gene	26137	ZBTB20	ENSG00000181722	protein_coding	ENSG00000181722
GIANT_WC_Combined_EUR	264090	614258	gene	11128	POLR3A	ENSG00000148606	protein_coding	ENSG00000148606
GIANT_WC_Combined_EUR	269700	606158	gene	26580	BSCL2	ENSG00000168000	protein_coding	ENSG00000168000
GIANT_WC_Combined_EUR	270450	147370	gene	3480	IGF1R	ENSG00000140443	protein_coding	ENSG00000140443
GIANT_WC_Combined_EUR	277460	600415	gene	7274	TTPA	ENSG00000137561	protein_coding	ENSG00000137561
GIANT_WC_Combined_EUR	278000	613497	gene	3988	LIPA	ENSG00000107798	protein_coding	ENSG00000107798
GIANT_WC_Combined_EUR	300148	300161	gene	1968	EIF2S3	ENSG00000130741	protein_coding	ENSG00000130741
GIANT_WC_Combined_EUR	300238	300199	gene	27316	RBMX	ENSG00000147274	protein_coding	ENSG00000147274
GIANT_WC_Combined_EUR	300354	300304	gene	8450	CUL4B	ENSG00000158290	protein_coding	ENSG00000158290
GIANT_WC_Combined_EUR	300577	300576	gene	158866	ZDHHC15	ENSG00000102383	protein_coding	ENSG00000102383
GIANT_WC_Combined_EUR	300635	300079	gene	331	XIAP	ENSG00000101966	protein_coding	ENSG00000101966
GIANT_WC_Combined_EUR	300882	300269	gene	55869	HDAC8	ENSG00000147099	protein_coding	ENSG00000147099
GIANT_WC_Combined_EUR	300957	300395	gene	57187	THOC2	ENSG00000125676	protein_coding	ENSG00000125676
GIANT_WC_Combined_EUR	301900	300414	gene	84295	PHF6	ENSG00000156531	protein_coding	ENSG00000156531
GIANT_WC_Combined_EUR	306000	300798	gene	5256	PHKA2	ENSG00000044446	protein_coding	ENSG00000044446
GIANT_WC_Combined_EUR	307030	300474	gene	2710	GK	ENSG00000198814	protein_coding	ENSG00000198814
GIANT_WC_Combined_EUR	309580	300032	gene	546	ATRX	ENSG00000085224	protein_coding	ENSG00000085224
GIANT_WC_Combined_EUR	309585	300964	gene	81887	LAS1L	ENSG00000001497	protein_coding	ENSG00000001497
GIANT_WC_Combined_EUR	600955	162150	gene	5122	PCSK1	ENSG00000175426	protein_coding	ENSG00000175426
GIANT_WC_Combined_EUR	601665	604630	gene	8431	NR0B2	ENSG00000131910	protein_coding	ENSG00000131910
GIANT_WC_Combined_EUR	601665	186357	gene	9672	SDC3	ENSG00000162512	protein_coding	ENSG00000162512
GIANT_WC_Combined_EUR	601665	176830	gene	5443	POMC	ENSG00000115138	protein_coding	ENSG00000115138
GIANT_WC_Combined_EUR	601665	605353	gene	51738	GHRL	ENSG00000157017	protein_coding	ENSG00000157017
GIANT_WC_Combined_EUR	601665	601487	gene	5468	PPARG	ENSG00000132170	protein_coding	ENSG00000132170
GIANT_WC_Combined_EUR	601665	602606	gene	9607	CARTPT	ENSG00000164326	protein_coding	ENSG00000164326
GIANT_WC_Combined_EUR	601665	173335	gene	5167	ENPP1	ENSG00000197594	protein_coding	ENSG00000197594
GIANT_WC_Combined_EUR	601665	109691	gene	155	ADRB3	ENSG00000188778	protein_coding	ENSG00000188778
GIANT_WC_Combined_EUR	601665	602044	gene	7352	UCP3	ENSG00000175564	protein_coding	ENSG00000175564
GIANT_WC_Combined_EUR	601665	602311	gene	181	AGRP	ENSG00000159723	protein_coding	ENSG00000159723
GIANT_WC_Combined_EUR	602025	155540	gene	4159	MC3R	ENSG00000124089	protein_coding	ENSG00000124089
GIANT_WC_Combined_EUR	603233	603666	gene	8675	STX16	ENSG00000124222	protein_coding	ENSG00000124222
GIANT_WC_Combined_EUR	603471	603859	gene	10165	SLC25A13	ENSG00000004864	protein_coding	ENSG00000004864
GIANT_WC_Combined_EUR	603552	605014	gene	8676	STX11	ENSG00000135604	protein_coding	ENSG00000135604
GIANT_WC_Combined_EUR	603553	170280	gene	5551	PRF1	ENSG00000180644	protein_coding	ENSG00000180644
GIANT_WC_Combined_EUR	603813	605747	gene	26119	LDLRAP1	ENSG00000157978	protein_coding	ENSG00000157978
GIANT_WC_Combined_EUR	604360	610844	gene	80208	SPG11	ENSG00000104133	protein_coding	ENSG00000104133
GIANT_WC_Combined_EUR	604931	138090	gene	9563	H6PD	ENSG00000049239	protein_coding	ENSG00000049239
GIANT_WC_Combined_EUR	605231	604896	gene	8195	MKKS	ENSG00000125863	protein_coding	ENSG00000125863
GIANT_WC_Combined_EUR	605309	601728	gene	5728	PTEN	ENSG00000171862	protein_coding	ENSG00000171862
GIANT_WC_Combined_EUR	605552	157147	gene	4547	MTTP	ENSG00000138823	protein_coding	ENSG00000138823
GIANT_WC_Combined_EUR	606721	601047	gene	857	CAV1	ENSG00000105974	protein_coding	ENSG00000105974
GIANT_WC_Combined_EUR	607616	607608	gene	6609	SMPD1	ENSG00000166311	protein_coding	ENSG00000166311
GIANT_WC_Combined_EUR	608594	603100	gene	10555	AGPAT2	ENSG00000169692	protein_coding	ENSG00000169692
GIANT_WC_Combined_EUR	608898	608897	gene	201294	UNC13D	ENSG00000092929	protein_coding	ENSG00000092929
GIANT_WC_Combined_EUR	610156	613037	gene	56623	INPP5E	ENSG00000148384	protein_coding	ENSG00000148384
GIANT_WC_Combined_EUR	610253	607001	gene	79813	EHMT1	ENSG00000181090	protein_coding	ENSG00000181090
GIANT_WC_Combined_EUR	610475	604961	gene	50940	PDE11A	ENSG00000128655	protein_coding	ENSG00000128655
GIANT_WC_Combined_EUR	610489	188830	gene	5573	PRKAR1A	ENSG00000108946	protein_coding	ENSG00000108946
GIANT_WC_Combined_EUR	610628	607002	gene	60675	PROK2	ENSG00000163421	protein_coding	ENSG00000163421
GIANT_WC_Combined_EUR	610644	609595	gene	284654	RSPO1	ENSG00000169218	protein_coding	ENSG00000169218
GIANT_WC_Combined_EUR	610717	609059	gene	57104	PNPLA2	ENSG00000177666	protein_coding	ENSG00000177666
GIANT_WC_Combined_EUR	610947	603507	gene	4040	LRP6	ENSG00000070018	protein_coding	ENSG00000070018
GIANT_WC_Combined_EUR	612291	608922	gene	200894	ARL13B	ENSG00000169379	protein_coding	ENSG00000169379
GIANT_WC_Combined_EUR	612938	610966	gene	79068	FTO	ENSG00000140718	protein_coding	ENSG00000140718
GIANT_WC_Combined_EUR	613027	172471	gene	5261	PHKG2	ENSG00000156873	protein_coding	ENSG00000156873
GIANT_WC_Combined_EUR	613101	601717	gene	6813	STXBP2	ENSG00000076944	protein_coding	ENSG00000076944
GIANT_WC_Combined_EUR	613192	611966	gene	83696	TRAPPC9	ENSG00000167632	protein_coding	ENSG00000167632
GIANT_WC_Combined_EUR	613375	191305	gene	640	BLK	ENSG00000136573	protein_coding	ENSG00000136573
GIANT_WC_Combined_EUR	613406	607776	gene	25942	SIN3A	ENSG00000169375	protein_coding	ENSG00000169375
GIANT_WC_Combined_EUR	613670	605515	gene	27086	FOXP1	ENSG00000114861	protein_coding	ENSG00000114861
GIANT_WC_Combined_EUR	613877	170290	gene	5346	PLIN1	ENSG00000166819	protein_coding	ENSG00000166819
GIANT_WC_Combined_EUR	613886	600456	gene	4915	NTRK2	ENSG00000148053	protein_coding	ENSG00000148053
GIANT_WC_Combined_EUR	614202	604346	gene	11253	MAN1B1	ENSG00000177239	protein_coding	ENSG00000177239
GIANT_WC_Combined_EUR	614250	159465	gene	4340	MOG	ENSG00000204655	protein_coding	ENSG00000204655
GIANT_WC_Combined_EUR	614480	138420	gene	2819	GPD1	ENSG00000167588	protein_coding	ENSG00000167588
GIANT_WC_Combined_EUR	614613	600129	gene	5144	PDE4D	ENSG00000113448	protein_coding	ENSG00000113448
GIANT_WC_Combined_EUR	614651	607429	gene	23590	PDSS1	ENSG00000148459	protein_coding	ENSG00000148459
GIANT_WC_Combined_EUR	614662	600713	gene	3290	HSD11B1	ENSG00000117594	protein_coding	ENSG00000117594
GIANT_WC_Combined_EUR	614845	614848	gene	22897	CEP164	ENSG00000110274	protein_coding	ENSG00000110274
GIANT_WC_Combined_EUR	614947	611766	gene	123263	MTFMT	ENSG00000103707	protein_coding	ENSG00000103707
GIANT_WC_Combined_EUR	614962	164160	gene	3952	LEP	ENSG00000174697	protein_coding	ENSG00000174697
GIANT_WC_Combined_EUR	614963	601007	gene	3953	LEPR	ENSG00000116678	protein_coding	ENSG00000116678
GIANT_WC_Combined_EUR	614976	604267	gene	1954	MEGF8	ENSG00000105429	protein_coding	ENSG00000105429
GIANT_WC_Combined_EUR	615238	612120	gene	63924	CIDEC	ENSG00000187288	protein_coding	ENSG00000187288
GIANT_WC_Combined_EUR	615381	174761	gene	5424	POLD1	ENSG00000062822	protein_coding	ENSG00000062822
GIANT_WC_Combined_EUR	615418	103220	gene	291	SLC25A4	ENSG00000151729	protein_coding	ENSG00000151729
GIANT_WC_Combined_EUR	615457	615410	gene	112609	MRAP2	ENSG00000135324	protein_coding	ENSG00000135324
GIANT_WC_Combined_EUR	615547	605283	gene	54551	MAGEL2	ENSG00000254585	protein_coding	ENSG00000254585
GIANT_WC_Combined_EUR	615630	607386	gene	26160	IFT172	ENSG00000138002	protein_coding	ENSG00000138002
GIANT_WC_Combined_EUR	615633	613363	gene	89891	WDR34	ENSG00000119333	protein_coding	ENSG00000119333
GIANT_WC_Combined_EUR	615703	615586	gene	84984	CEP19	ENSG00000174007	protein_coding	ENSG00000174007
GIANT_WC_Combined_EUR	615777	608124	gene	64131	XYLT1	ENSG00000103489	protein_coding	ENSG00000103489
GIANT_WC_Combined_EUR	615812	604556	gene	9149	DYRK1B	ENSG00000105204	protein_coding	ENSG00000105204
GIANT_WC_Combined_EUR	615873	611386	gene	23394	ADNP	ENSG00000101126	protein_coding	ENSG00000101126
GIANT_WC_Combined_EUR	615954	615549	gene	79798	ARMC5	ENSG00000140691	protein_coding	ENSG00000140691
GIANT_WC_Combined_EUR	615980	151750	gene	3991	LIPE	ENSG00000079435	protein_coding	ENSG00000079435
GIANT_WC_Combined_EUR	615981	606151	gene	583	BBS2	ENSG00000125124	protein_coding	ENSG00000125124
GIANT_WC_Combined_EUR	615982	600374	gene	585	BBS4	ENSG00000140463	protein_coding	ENSG00000140463
GIANT_WC_Combined_EUR	615983	603650	gene	129880	BBS5	ENSG00000163093	protein_coding	ENSG00000163093
GIANT_WC_Combined_EUR	615984	607590	gene	55212	BBS7	ENSG00000138686	protein_coding	ENSG00000138686
GIANT_WC_Combined_EUR	615985	608132	gene	123016	TTC8	ENSG00000165533	protein_coding	ENSG00000165533
GIANT_WC_Combined_EUR	615986	607968	gene	27241	BBS9	ENSG00000122507	protein_coding	ENSG00000122507
GIANT_WC_Combined_EUR	615987	610148	gene	79738	BBS10	ENSG00000179941	protein_coding	ENSG00000179941
GIANT_WC_Combined_EUR	615988	602290	gene	22954	TRIM32	ENSG00000119401	protein_coding	ENSG00000119401
GIANT_WC_Combined_EUR	615989	610683	gene	166379	BBS12	ENSG00000181004	protein_coding	ENSG00000181004
GIANT_WC_Combined_EUR	615990	609883	gene	54903	MKS1	ENSG00000011143	protein_coding	ENSG00000011143
GIANT_WC_Combined_EUR	615991	609884	gene	91147	TMEM67	ENSG00000164953	protein_coding	ENSG00000164953
GIANT_WC_Combined_EUR	615991	610142	gene	80184	CEP290	ENSG00000198707	protein_coding	ENSG00000198707
GIANT_WC_Combined_EUR	615993	613524	gene	10806	SDCCAG8	ENSG00000054282	protein_coding	ENSG00000054282
GIANT_WC_Combined_EUR	615994	606568	gene	54585	LZTFL1	ENSG00000163818	protein_coding	ENSG00000163818
GIANT_WC_Combined_EUR	615995	613605	gene	92482	BBIP1	ENSG00000214413	protein_coding	ENSG00000214413
GIANT_WC_Combined_EUR	615996	615870	gene	11020	IFT27	ENSG00000100360	protein_coding	ENSG00000100360
GIANT_WC_Combined_EUR	616188	601197	gene	7275	TUB	ENSG00000166402	protein_coding	ENSG00000166402
GIANT_WC_Combined_EUR	616368	604417	gene	27125	AFF4	ENSG00000072364	protein_coding	ENSG00000072364
GIANT_WC_Combined_EUR	616521	613084	gene	23040	MYT1L	ENSG00000186487	protein_coding	ENSG00000186487
GIANT_WC_Combined_EUR	616541	194363	gene	7518	XRCC4	ENSG00000152422	protein_coding	ENSG00000152422
GIANT_WC_Combined_EUR	616629	607380	gene	26146	TRAF3IP1	ENSG00000204104	protein_coding	ENSG00000204104
GIANT_WC_Combined_EUR	616756	610876	gene	57531	HACE1	ENSG00000085382	protein_coding	ENSG00000085382
GIANT_WC_Combined_EUR	616831	612778	gene	29072	SETD2	ENSG00000181555	protein_coding	ENSG00000181555
GIANT_WC_Combined_EUR	617119	608040	gene	80173	IFT74	ENSG00000096872	protein_coding	ENSG00000096872
GIANT_WC_Combined_EUR	617157	610087	gene	54496	PRMT7	ENSG00000132600	protein_coding	ENSG00000132600
GIANT_WC_Combined_EUR	617406	614477	gene	157657	C8orf37	ENSG00000156172	protein_coding	ENSG00000156172
GIANT_WC_Combined_EUR	617575	603729	gene	8879	SGPL1	ENSG00000166224	protein_coding	ENSG00000166224
GIANT_WC_Combined_EUR	618010	600154	gene	5283	PIGH	ENSG00000100564	protein_coding	ENSG00000100564
GLGC_Mc_LDL	118450	601920	gene	182	JAG1	ENSG00000101384	protein_coding	ENSG00000101384
GLGC_Mc_LDL	136120	606967	gene	3931	LCAT	ENSG00000213398	protein_coding	ENSG00000213398
GLGC_Mc_LDL	143890	600946	gene	2690	GHR	ENSG00000112964	protein_coding	ENSG00000112964
GLGC_Mc_LDL	143890	604088	gene	10842	PPP1R17	ENSG00000106341	protein_coding	ENSG00000106341
GLGC_Mc_LDL	143890	132811	gene	2053	EPHX2	ENSG00000120915	protein_coding	ENSG00000120915
GLGC_Mc_LDL	143890	606945	gene	3949	LDLR	ENSG00000130164	protein_coding	ENSG00000130164
GLGC_Mc_LDL	144010	107730	gene	338	APOB	ENSG00000084674	protein_coding	ENSG00000084674
GLGC_Mc_LDL	144250	609708	gene	4023	LPL	ENSG00000175445	protein_coding	ENSG00000175445
GLGC_Mc_LDL	144650	606368	gene	116519	APOA5	ENSG00000110243	protein_coding	ENSG00000110243
GLGC_Mc_LDL	182290	607642	gene	10743	RAI1	ENSG00000108557	protein_coding	ENSG00000108557
GLGC_Mc_LDL	208920	606350	gene	54840	APTX	ENSG00000137074	protein_coding	ENSG00000137074
GLGC_Mc_LDL	210250	605459	gene	64240	ABCG5	ENSG00000138075	protein_coding	ENSG00000138075
GLGC_Mc_LDL	210250	605460	gene	64241	ABCG8	ENSG00000143921	protein_coding	ENSG00000143921
GLGC_Mc_LDL	213700	606530	gene	1593	CYP27A1	ENSG00000135929	protein_coding	ENSG00000135929
GLGC_Mc_LDL	215140	600024	gene	3930	LBR	ENSG00000143815	protein_coding	ENSG00000143815
GLGC_Mc_LDL	243800	605981	gene	197131	UBR1	ENSG00000159459	protein_coding	ENSG00000159459
GLGC_Mc_LDL	270400	602858	gene	1717	DHCR7	ENSG00000172893	protein_coding	ENSG00000172893
GLGC_Mc_LDL	277460	600415	gene	7274	TTPA	ENSG00000137561	protein_coding	ENSG00000137561
GLGC_Mc_LDL	278000	613497	gene	3988	LIPA	ENSG00000107798	protein_coding	ENSG00000107798
GLGC_Mc_LDL	302960	300205	gene	10682	EBP	ENSG00000147155	protein_coding	ENSG00000147155
GLGC_Mc_LDL	306000	300798	gene	5256	PHKA2	ENSG00000044446	protein_coding	ENSG00000044446
GLGC_Mc_LDL	308050	300275	gene	50814	NSDHL	ENSG00000147383	protein_coding	ENSG00000147383
GLGC_Mc_LDL	309000	300535	gene	4952	OCRL	ENSG00000122126	protein_coding	ENSG00000122126
GLGC_Mc_LDL	602398	606418	gene	1718	DHCR24	ENSG00000116133	protein_coding	ENSG00000116133
GLGC_Mc_LDL	603776	607786	gene	255738	PCSK9	ENSG00000169174	protein_coding	ENSG00000169174
GLGC_Mc_LDL	603813	605747	gene	26119	LDLRAP1	ENSG00000157978	protein_coding	ENSG00000157978
GLGC_Mc_LDL	605814	603859	gene	10165	SLC25A13	ENSG00000004864	protein_coding	ENSG00000004864
GLGC_Mc_LDL	606721	601047	gene	857	CAV1	ENSG00000105974	protein_coding	ENSG00000105974
GLGC_Mc_LDL	607330	602286	gene	6309	SC5D	ENSG00000109929	protein_coding	ENSG00000109929
GLGC_Mc_LDL	607616	607608	gene	6609	SMPD1	ENSG00000166311	protein_coding	ENSG00000166311
GLGC_Mc_LDL	608320	600660	gene	4205	MEF2A	ENSG00000068305	protein_coding	ENSG00000068305
GLGC_Mc_LDL	610644	609595	gene	284654	RSPO1	ENSG00000169218	protein_coding	ENSG00000169218
GLGC_Mc_LDL	610947	603507	gene	4040	LRP6	ENSG00000070018	protein_coding	ENSG00000070018
GLGC_Mc_LDL	615703	615586	gene	84984	CEP19	ENSG00000174007	protein_coding	ENSG00000174007
GLGC_Mc_LDL	615812	604556	gene	9149	DYRK1B	ENSG00000105204	protein_coding	ENSG00000105204
GLGC_Mc_LDL	615863	604900	gene	8694	DGAT1	ENSG00000185000	protein_coding	ENSG00000185000
GLGC_Mc_LDL	616516	150330	gene	4000	LMNA	ENSG00000160789	protein_coding	ENSG00000160789
GLGC_Mc_LDL	616828	613734	gene	84317	CCDC115	ENSG00000136710	protein_coding	ENSG00000136710
GLGC_Mc_LDL	616829	616815	gene	147007	TMEM199	ENSG00000244045	protein_coding	ENSG00000244045
GLGC_Mc_TG	118450	601920	gene	182	JAG1	ENSG00000101384	protein_coding	ENSG00000101384
GLGC_Mc_TG	136120	606967	gene	3931	LCAT	ENSG00000213398	protein_coding	ENSG00000213398
GLGC_Mc_TG	143890	600946	gene	2690	GHR	ENSG00000112964	protein_coding	ENSG00000112964
GLGC_Mc_TG	143890	604088	gene	10842	PPP1R17	ENSG00000106341	protein_coding	ENSG00000106341
GLGC_Mc_TG	143890	132811	gene	2053	EPHX2	ENSG00000120915	protein_coding	ENSG00000120915
GLGC_Mc_TG	143890	606945	gene	3949	LDLR	ENSG00000130164	protein_coding	ENSG00000130164
GLGC_Mc_TG	144010	107730	gene	338	APOB	ENSG00000084674	protein_coding	ENSG00000084674
GLGC_Mc_TG	144250	609708	gene	4023	LPL	ENSG00000175445	protein_coding	ENSG00000175445
GLGC_Mc_TG	144650	606368	gene	116519	APOA5	ENSG00000110243	protein_coding	ENSG00000110243
GLGC_Mc_TG	151660	150330	gene	4000	LMNA	ENSG00000160789	protein_coding	ENSG00000160789
GLGC_Mc_TG	177000	612386	gene	2235	FECH	ENSG00000066926	protein_coding	ENSG00000066926
GLGC_Mc_TG	182290	607642	gene	10743	RAI1	ENSG00000108557	protein_coding	ENSG00000108557
GLGC_Mc_TG	203800	606844	gene	7840	ALMS1	ENSG00000116127	protein_coding	ENSG00000116127
GLGC_Mc_TG	207750	608083	gene	344	APOC2	ENSG00000234906	protein_coding	ENSG00000234906
GLGC_Mc_TG	208920	606350	gene	54840	APTX	ENSG00000137074	protein_coding	ENSG00000137074
GLGC_Mc_TG	210250	605459	gene	64240	ABCG5	ENSG00000138075	protein_coding	ENSG00000138075
GLGC_Mc_TG	210250	605460	gene	64241	ABCG8	ENSG00000143921	protein_coding	ENSG00000143921
GLGC_Mc_TG	213700	606530	gene	1593	CYP27A1	ENSG00000135929	protein_coding	ENSG00000135929
GLGC_Mc_TG	215140	600024	gene	3930	LBR	ENSG00000143815	protein_coding	ENSG00000143815
GLGC_Mc_TG	243800	605981	gene	197131	UBR1	ENSG00000159459	protein_coding	ENSG00000159459
GLGC_Mc_TG	256040	177046	gene	5696	PSMB8	ENSG00000204264	protein_coding	ENSG00000204264
GLGC_Mc_TG	264090	614258	gene	11128	POLR3A	ENSG00000148606	protein_coding	ENSG00000148606
GLGC_Mc_TG	269700	606158	gene	26580	BSCL2	ENSG00000168000	protein_coding	ENSG00000168000
GLGC_Mc_TG	270400	602858	gene	1717	DHCR7	ENSG00000172893	protein_coding	ENSG00000172893
GLGC_Mc_TG	277460	600415	gene	7274	TTPA	ENSG00000137561	protein_coding	ENSG00000137561
GLGC_Mc_TG	278000	613497	gene	3988	LIPA	ENSG00000107798	protein_coding	ENSG00000107798
GLGC_Mc_TG	300635	300079	gene	331	XIAP	ENSG00000101966	protein_coding	ENSG00000101966
GLGC_Mc_TG	302960	300205	gene	10682	EBP	ENSG00000147155	protein_coding	ENSG00000147155
GLGC_Mc_TG	306000	300798	gene	5256	PHKA2	ENSG00000044446	protein_coding	ENSG00000044446
GLGC_Mc_TG	307030	300474	gene	2710	GK	ENSG00000198814	protein_coding	ENSG00000198814
GLGC_Mc_TG	308050	300275	gene	50814	NSDHL	ENSG00000147383	protein_coding	ENSG00000147383
GLGC_Mc_TG	309000	300535	gene	4952	OCRL	ENSG00000122126	protein_coding	ENSG00000122126
GLGC_Mc_TG	602398	606418	gene	1718	DHCR24	ENSG00000116133	protein_coding	ENSG00000116133
GLGC_Mc_TG	603471	603859	gene	10165	SLC25A13	ENSG00000004864	protein_coding	ENSG00000004864
GLGC_Mc_TG	603552	605014	gene	8676	STX11	ENSG00000135604	protein_coding	ENSG00000135604
GLGC_Mc_TG	603553	170280	gene	5551	PRF1	ENSG00000180644	protein_coding	ENSG00000180644
GLGC_Mc_TG	603776	607786	gene	255738	PCSK9	ENSG00000169174	protein_coding	ENSG00000169174
GLGC_Mc_TG	603813	605747	gene	26119	LDLRAP1	ENSG00000157978	protein_coding	ENSG00000157978
GLGC_Mc_TG	604367	601487	gene	5468	PPARG	ENSG00000132170	protein_coding	ENSG00000132170
GLGC_Mc_TG	606721	601047	gene	857	CAV1	ENSG00000105974	protein_coding	ENSG00000105974
GLGC_Mc_TG	607330	602286	gene	6309	SC5D	ENSG00000109929	protein_coding	ENSG00000109929
GLGC_Mc_TG	607616	607608	gene	6609	SMPD1	ENSG00000166311	protein_coding	ENSG00000166311
GLGC_Mc_TG	608320	600660	gene	4205	MEF2A	ENSG00000068305	protein_coding	ENSG00000068305
GLGC_Mc_TG	608594	603100	gene	10555	AGPAT2	ENSG00000169692	protein_coding	ENSG00000169692
GLGC_Mc_TG	608898	608897	gene	201294	UNC13D	ENSG00000092929	protein_coding	ENSG00000092929
GLGC_Mc_TG	610644	609595	gene	284654	RSPO1	ENSG00000169218	protein_coding	ENSG00000169218
GLGC_Mc_TG	610717	609059	gene	57104	PNPLA2	ENSG00000177666	protein_coding	ENSG00000177666
GLGC_Mc_TG	610947	603507	gene	4040	LRP6	ENSG00000070018	protein_coding	ENSG00000070018
GLGC_Mc_TG	613027	172471	gene	5261	PHKG2	ENSG00000156873	protein_coding	ENSG00000156873
GLGC_Mc_TG	613101	601717	gene	6813	STXBP2	ENSG00000076944	protein_coding	ENSG00000076944
GLGC_Mc_TG	613877	170290	gene	5346	PLIN1	ENSG00000166819	protein_coding	ENSG00000166819
GLGC_Mc_TG	614480	138420	gene	2819	GPD1	ENSG00000167588	protein_coding	ENSG00000167588
GLGC_Mc_TG	615238	612120	gene	63924	CIDEC	ENSG00000187288	protein_coding	ENSG00000187288
GLGC_Mc_TG	615381	174761	gene	5424	POLD1	ENSG00000062822	protein_coding	ENSG00000062822
GLGC_Mc_TG	615703	615586	gene	84984	CEP19	ENSG00000174007	protein_coding	ENSG00000174007
GLGC_Mc_TG	615812	604556	gene	9149	DYRK1B	ENSG00000105204	protein_coding	ENSG00000105204
GLGC_Mc_TG	615863	604900	gene	8694	DGAT1	ENSG00000185000	protein_coding	ENSG00000185000
GLGC_Mc_TG	616828	613734	gene	84317	CCDC115	ENSG00000136710	protein_coding	ENSG00000136710
GLGC_Mc_TG	616829	616815	gene	147007	TMEM199	ENSG00000244045	protein_coding	ENSG00000244045
GLGC_Mc_TG	617575	603729	gene	8879	SGPL1	ENSG00000166224	protein_coding	ENSG00000166224
GLGC_Mc_TG	618010	600154	gene	5283	PIGH	ENSG00000100564	protein_coding	ENSG00000100564
IBD.EUR.Inflammatory_Bowel_Disease	142623	164761	gene	5979	RET	ENSG00000165731	protein_coding	ENSG00000165731
IBD.EUR.Inflammatory_Bowel_Disease	181000	142857	gene	3123	HLA-DRB1	ENSG00000196126	protein_coding	ENSG00000196126
IBD.EUR.Inflammatory_Bowel_Disease	203300	604982	gene	3257	HPS1	ENSG00000107521	protein_coding	ENSG00000107521
IBD.EUR.Inflammatory_Bowel_Disease	209920	601863	gene	5993	RFX5	ENSG00000143390	protein_coding	ENSG00000143390
IBD.EUR.Inflammatory_Bowel_Disease	209920	601861	gene	5994	RFXAP	ENSG00000133111	protein_coding	ENSG00000133111
IBD.EUR.Inflammatory_Bowel_Disease	209920	600005	gene	4261	CIITA	ENSG00000179583	protein_coding	ENSG00000179583
IBD.EUR.Inflammatory_Bowel_Disease	209920	603200	gene	8625	RFXANK	ENSG00000064490	protein_coding	ENSG00000064490
IBD.EUR.Inflammatory_Bowel_Disease	260005	614243	gene	26873	OPLAH	ENSG00000178814	protein_coding	ENSG00000178814
IBD.EUR.Inflammatory_Bowel_Disease	266600	147620	gene	3569	IL6	ENSG00000136244	protein_coding	ENSG00000136244
IBD.EUR.Inflammatory_Bowel_Disease	266600	605956	gene	64127	NOD2	ENSG00000167207	protein_coding	ENSG00000167207
IBD.EUR.Inflammatory_Bowel_Disease	300635	300079	gene	331	XIAP	ENSG00000101966	protein_coding	ENSG00000101966
IBD.EUR.Inflammatory_Bowel_Disease	301000	300392	gene	7454	WAS	ENSG00000015285	protein_coding	ENSG00000015285
IBD.EUR.Inflammatory_Bowel_Disease	301220	312040	gene	5422	POLA1	ENSG00000101868	protein_coding	ENSG00000101868
IBD.EUR.Inflammatory_Bowel_Disease	612244	171050	gene	5243	ABCB1	ENSG00000085563	protein_coding	ENSG00000085563
IBD.EUR.Inflammatory_Bowel_Disease	612278	608212	gene	345611	IRGM	ENSG00000237693	protein_coding	ENSG00000237693
IBD.EUR.Inflammatory_Bowel_Disease	612567	123889	gene	3588	IL10RB	ENSG00000243646	protein_coding	ENSG00000243646
IBD.EUR.Inflammatory_Bowel_Disease	613148	146933	gene	3587	IL10RA	ENSG00000110324	protein_coding	ENSG00000110324
IBD.EUR.Inflammatory_Bowel_Disease	613791	605102	gene	10747	MASP2	ENSG00000009724	protein_coding	ENSG00000009724
IBD.EUR.Inflammatory_Bowel_Disease	613960	601488	gene	4689	NCF4	ENSG00000100365	protein_coding	ENSG00000100365
IBD.EUR.Inflammatory_Bowel_Disease	614576	606977	gene	57511	COG6	ENSG00000133103	protein_coding	ENSG00000133103
IBD.EUR.Inflammatory_Bowel_Disease	614602	600478	gene	6499	SKIV2L	ENSG00000204351	protein_coding	ENSG00000204351
IBD.EUR.Inflammatory_Bowel_Disease	614700	606453	gene	987	LRBA	ENSG00000198589	protein_coding	ENSG00000198589
IBD.EUR.Inflammatory_Bowel_Disease	614878	600220	gene	5336	PLCG2	ENSG00000197943	protein_coding	ENSG00000197943
IBD.EUR.Inflammatory_Bowel_Disease	615190	608833	gene	51750	RTEL1	ENSG00000258366	protein_coding	ENSG00000258366
IBD.EUR.Inflammatory_Bowel_Disease	615767	605384	gene	59067	IL21	ENSG00000138684	protein_coding	ENSG00000138684
IBD.EUR.Inflammatory_Bowel_Disease	615947	612757	gene	338328	GPIHBP1	ENSG00000277494	protein_coding	ENSG00000277494
IBD.EUR.Inflammatory_Bowel_Disease	616050	606831	gene	58484	NLRC4	ENSG00000091106	protein_coding	ENSG00000091106
IBD.EUR.Inflammatory_Bowel_Disease	616744	191163	gene	7128	TNFAIP3	ENSG00000118503	protein_coding	ENSG00000118503
IBD.EUR.Inflammatory_Bowel_Disease	616868	182307	gene	6550	SLC9A3	ENSG00000066230	protein_coding	ENSG00000066230
IBD.EUR.Inflammatory_Bowel_Disease	617137	602614	gene	6885	MAP3K7	ENSG00000135341	protein_coding	ENSG00000135341
IBD.EUR.Ulcerative_Colitis	124000	603647	gene	617	BCS1L	ENSG00000074582	protein_coding	ENSG00000074582
IBD.EUR.Ulcerative_Colitis	142623	164761	gene	5979	RET	ENSG00000165731	protein_coding	ENSG00000165731
IBD.EUR.Ulcerative_Colitis	203300	604982	gene	3257	HPS1	ENSG00000107521	protein_coding	ENSG00000107521
IBD.EUR.Ulcerative_Colitis	209920	601863	gene	5993	RFX5	ENSG00000143390	protein_coding	ENSG00000143390
IBD.EUR.Ulcerative_Colitis	209920	601861	gene	5994	RFXAP	ENSG00000133111	protein_coding	ENSG00000133111
IBD.EUR.Ulcerative_Colitis	209920	600005	gene	4261	CIITA	ENSG00000179583	protein_coding	ENSG00000179583
IBD.EUR.Ulcerative_Colitis	209920	603200	gene	8625	RFXANK	ENSG00000064490	protein_coding	ENSG00000064490
IBD.EUR.Ulcerative_Colitis	260005	614243	gene	26873	OPLAH	ENSG00000178814	protein_coding	ENSG00000178814
IBD.EUR.Ulcerative_Colitis	266600	147620	gene	3569	IL6	ENSG00000136244	protein_coding	ENSG00000136244
IBD.EUR.Ulcerative_Colitis	266600	605956	gene	64127	NOD2	ENSG00000167207	protein_coding	ENSG00000167207
IBD.EUR.Ulcerative_Colitis	300635	300079	gene	331	XIAP	ENSG00000101966	protein_coding	ENSG00000101966
IBD.EUR.Ulcerative_Colitis	301220	312040	gene	5422	POLA1	ENSG00000101868	protein_coding	ENSG00000101868
IBD.EUR.Ulcerative_Colitis	600803	171060	gene	5244	ABCB4	ENSG00000005471	protein_coding	ENSG00000005471
IBD.EUR.Ulcerative_Colitis	607626	603718	gene	9076	CLDN1	ENSG00000163347	protein_coding	ENSG00000163347
IBD.EUR.Ulcerative_Colitis	612567	123889	gene	3588	IL10RB	ENSG00000243646	protein_coding	ENSG00000243646
IBD.EUR.Ulcerative_Colitis	613148	146933	gene	3587	IL10RA	ENSG00000110324	protein_coding	ENSG00000110324
IBD.EUR.Ulcerative_Colitis	613610	613602	gene	57539	WDR35	ENSG00000118965	protein_coding	ENSG00000118965
IBD.EUR.Ulcerative_Colitis	613791	605102	gene	10747	MASP2	ENSG00000009724	protein_coding	ENSG00000009724
IBD.EUR.Ulcerative_Colitis	613960	601488	gene	4689	NCF4	ENSG00000100365	protein_coding	ENSG00000100365
IBD.EUR.Ulcerative_Colitis	614204	605507	gene	26525	IL36RN	ENSG00000136695	protein_coding	ENSG00000136695
IBD.EUR.Ulcerative_Colitis	614602	600478	gene	6499	SKIV2L	ENSG00000204351	protein_coding	ENSG00000204351
IBD.EUR.Ulcerative_Colitis	614700	606453	gene	987	LRBA	ENSG00000198589	protein_coding	ENSG00000198589
IBD.EUR.Ulcerative_Colitis	614878	600220	gene	5336	PLCG2	ENSG00000197943	protein_coding	ENSG00000197943
IBD.EUR.Ulcerative_Colitis	615190	608833	gene	51750	RTEL1	ENSG00000258366	protein_coding	ENSG00000258366
IBD.EUR.Ulcerative_Colitis	615207	605383	gene	50615	IL21R	ENSG00000103522	protein_coding	ENSG00000103522
IBD.EUR.Ulcerative_Colitis	615947	612757	gene	338328	GPIHBP1	ENSG00000277494	protein_coding	ENSG00000277494
IBD.EUR.Ulcerative_Colitis	616050	606831	gene	58484	NLRC4	ENSG00000091106	protein_coding	ENSG00000091106
IBD.EUR.Ulcerative_Colitis	616744	191163	gene	7128	TNFAIP3	ENSG00000118503	protein_coding	ENSG00000118503
IBD.EUR.Ulcerative_Colitis	617137	602614	gene	6885	MAP3K7	ENSG00000135341	protein_coding	ENSG00000135341
IGAP_Alzheimer	104300	613609	gene	3077	HFE	ENSG00000010704	protein_coding	ENSG00000010704
IGAP_Alzheimer	104300	191840	gene	5328	PLAU	ENSG00000122861	protein_coding	ENSG00000122861
IGAP_Alzheimer	104300	103950	gene	2	A2M	ENSG00000175899	protein_coding	ENSG00000175899
IGAP_Alzheimer	104300	606989	gene	4353	MPO	ENSG00000005381	protein_coding	ENSG00000005381
IGAP_Alzheimer	104300	104760	gene	351	APP	ENSG00000142192	protein_coding	ENSG00000142192
IGAP_Alzheimer	104310	107741	gene	348	APOE	ENSG00000130203	protein_coding	ENSG00000130203
IGAP_Alzheimer	190685	305371	gene	2623	GATA1	ENSG00000102145	protein_coding	ENSG00000102145
IGAP_Alzheimer	606889	600759	gene	5664	PSEN2	ENSG00000143801	protein_coding	ENSG00000143801
IGAP_Alzheimer	607822	104311	gene	5663	PSEN1	ENSG00000080815	protein_coding	ENSG00000080815
IGAP_Alzheimer	608907	605414	gene	10347	ABCA7	ENSG00000064687	protein_coding	ENSG00000064687
IMMUNOBASE_Systemic_lupus_erythematosus_hg19	120790	606860	gene	710	SERPING1	ENSG00000149131	protein_coding	ENSG00000149131
IMMUNOBASE_Systemic_lupus_erythematosus_hg19	152700	600716	gene	26191	PTPN22	ENSG00000134242	protein_coding	ENSG00000134242
IMMUNOBASE_Systemic_lupus_erythematosus_hg19	152700	146790	gene	2212	FCGR2A	ENSG00000143226	protein_coding	ENSG00000143226
IMMUNOBASE_Systemic_lupus_erythematosus_hg19	152700	604590	gene	2213	FCGR2B	ENSG00000072694	protein_coding	ENSG00000072694
IMMUNOBASE_Systemic_lupus_erythematosus_hg19	152700	123890	gene	1493	CTLA4	ENSG00000163599	protein_coding	ENSG00000163599
IMMUNOBASE_Systemic_lupus_erythematosus_hg19	152700	606609	gene	11277	TREX1	ENSG00000213689	protein_coding	ENSG00000213689
IMMUNOBASE_Systemic_lupus_erythematosus_hg19	152700	125505	gene	1773	DNASE1	ENSG00000213918	protein_coding	ENSG00000213918
IMMUNOBASE_Systemic_lupus_erythematosus_hg19	170100	613230	gene	5184	PEPD	ENSG00000124299	protein_coding	ENSG00000124299
IMMUNOBASE_Systemic_lupus_erythematosus_hg19	217000	613927	gene	717	C2	ENSG00000166278	protein_coding	ENSG00000166278
IMMUNOBASE_Systemic_lupus_erythematosus_hg19	613652	120550	gene	712	C1QA	ENSG00000173372	protein_coding	ENSG00000173372
IMMUNOBASE_Systemic_lupus_erythematosus_hg19	613652	120575	gene	714	C1QC	ENSG00000159189	protein_coding	ENSG00000159189
IMMUNOBASE_Systemic_lupus_erythematosus_hg19	613652	120570	gene	713	C1QB	ENSG00000173369	protein_coding	ENSG00000173369
IMMUNOBASE_Systemic_lupus_erythematosus_hg19	613779	120700	gene	718	C3	ENSG00000125730	protein_coding	ENSG00000125730
IMMUNOBASE_Systemic_lupus_erythematosus_hg19	613783	120580	gene	716	C1S	ENSG00000182326	protein_coding	ENSG00000182326
IMMUNOBASE_Systemic_lupus_erythematosus_hg19	613790	120950	gene	731	C8A	ENSG00000157131	protein_coding	ENSG00000157131
IMMUNOBASE_Systemic_lupus_erythematosus_hg19	613791	605102	gene	10747	MASP2	ENSG00000009724	protein_coding	ENSG00000009724
IMMUNOBASE_Systemic_lupus_erythematosus_hg19	614380	120810	gene	720	C4A	ENSG00000244731	protein_coding	ENSG00000244731
IMMUNOBASE_Systemic_lupus_erythematosus_hg19	614420	602244	gene	1776	DNASE1L3	ENSG00000163687	protein_coding	ENSG00000163687
IMMUNOBASE_Systemic_lupus_erythematosus_hg19	616871	608170	gene	51428	DDX41	ENSG00000183258	protein_coding	ENSG00000183258
pgc.scz2	124200	108740	gene	488	ATP2A2	ENSG00000174437	protein_coding	ENSG00000174437
pgc.scz2	181500	607093	gene	4524	MTHFR	ENSG00000177000	protein_coding	ENSG00000177000
pgc.scz2	181500	601525	gene	1116	CHI3L1	ENSG00000133048	protein_coding	ENSG00000133048
pgc.scz2	181500	600755	gene	6854	SYN2	ENSG00000157152	protein_coding	ENSG00000157152
pgc.scz2	181500	126451	gene	1814	DRD3	ENSG00000151577	protein_coding	ENSG00000151577
pgc.scz2	181500	182135	gene	3356	HTR2A	ENSG00000102468	protein_coding	ENSG00000102468
pgc.scz2	181500	607408	gene	267012	DAOA	ENSG00000182346	protein_coding	ENSG00000182346
pgc.scz2	181500	164730	gene	207	AKT1	ENSG00000142208	protein_coding	ENSG00000142208
pgc.scz2	181500	605566	gene	65078	RTN4R	ENSG00000040608	protein_coding	ENSG00000040608
pgc.scz2	181500	607254	gene	80832	APOL4	ENSG00000100336	protein_coding	ENSG00000100336
pgc.scz2	181500	607252	gene	23780	APOL2	ENSG00000128335	protein_coding	ENSG00000128335
pgc.scz2	188400	602054	gene	6899	TBX1	ENSG00000184058	protein_coding	ENSG00000184058
pgc.scz2	239500	606810	gene	5625	PRODH	ENSG00000100033	protein_coding	ENSG00000100033
pgc.scz2	613950	606230	gene	85358	SHANK3	ENSG00000251322	protein_coding	ENSG00000251322
pgc.scz2	614296	606201	gene	7466	WFS1	ENSG00000109501	protein_coding	ENSG00000109501
pgc.scz2	617629	607179	gene	10137	RBM12	ENSG00000244462	protein_coding	ENSG00000244462
pgc.scz2	617675	617619	gene	55154	MSTO1	ENSG00000125459	protein_coding	ENSG00000125459
RA_OKADA_TRANS_ETHNIC	180300	605347	gene	23569	PADI4	ENSG00000159339	protein_coding	ENSG00000159339
RA_OKADA_TRANS_ETHNIC	180300	600716	gene	26191	PTPN22	ENSG00000134242	protein_coding	ENSG00000134242
RA_OKADA_TRANS_ETHNIC	180300	605554	gene	51744	CD244	ENSG00000122223	protein_coding	ENSG00000122223
RA_OKADA_TRANS_ETHNIC	180300	124092	gene	3586	IL10	ENSG00000136634	protein_coding	ENSG00000136634
RA_OKADA_TRANS_ETHNIC	180300	604190	gene	6583	SLC22A4	ENSG00000197208	protein_coding	ENSG00000197208
RA_OKADA_TRANS_ETHNIC	180300	601022	gene	4795	NFKBIL1	ENSG00000204498	protein_coding	ENSG00000204498
RA_OKADA_TRANS_ETHNIC	180300	600005	gene	4261	CIITA	ENSG00000179583	protein_coding	ENSG00000179583
ICBP_SystolicPressure	100300	610911	gene	57514	ARHGAP31	ENSG00000031081	protein_coding	ENSG00000031081
ICBP_SystolicPressure	102200	605555	gene	9049	AIP	ENSG00000110711	protein_coding	ENSG00000110711
ICBP_SystolicPressure	103900	610613	gene	1584	CYP11B1	ENSG00000160882	protein_coding	ENSG00000160882
ICBP_SystolicPressure	104200	120070	gene	1285	COL4A3	ENSG00000169031	protein_coding	ENSG00000169031
ICBP_SystolicPressure	105200	134820	gene	2243	FGA	ENSG00000171560	protein_coding	ENSG00000171560
ICBP_SystolicPressure	105200	153450	gene	4069	LYZ	ENSG00000090382	protein_coding	ENSG00000090382
ICBP_SystolicPressure	105200	109700	gene	567	B2M	ENSG00000166710	protein_coding	ENSG00000166710
ICBP_SystolicPressure	112410	123805	gene	5139	PDE3A	ENSG00000172572	protein_coding	ENSG00000172572
ICBP_SystolicPressure	115310	185470	gene	6390	SDHB	ENSG00000117118	protein_coding	ENSG00000117118
ICBP_SystolicPressure	121300	612732	gene	1371	CPOX	ENSG00000080819	protein_coding	ENSG00000080819
ICBP_SystolicPressure	133100	147796	gene	3717	JAK2	ENSG00000096968	protein_coding	ENSG00000096968
ICBP_SystolicPressure	133100	605093	gene	10019	SH2B3	ENSG00000111252	protein_coding	ENSG00000111252
ICBP_SystolicPressure	133100	133171	gene	2057	EPOR	ENSG00000187266	protein_coding	ENSG00000187266
ICBP_SystolicPressure	133540	609413	gene	2074	ERCC6	ENSG00000225830	protein_coding	ENSG00000225830
ICBP_SystolicPressure	139210	600993	gene	4089	SMAD4	ENSG00000141646	protein_coding	ENSG00000141646
ICBP_SystolicPressure	151660	150330	gene	4000	LMNA	ENSG00000160789	protein_coding	ENSG00000160789
ICBP_SystolicPressure	162200	613113	gene	4763	NF1	ENSG00000196712	protein_coding	ENSG00000196712
ICBP_SystolicPressure	166300	608968	gene	9935	MAFB	ENSG00000204103	protein_coding	ENSG00000204103
ICBP_SystolicPressure	168000	602690	gene	6392	SDHD	ENSG00000204370	protein_coding	ENSG00000204370
ICBP_SystolicPressure	168000	602690	gene	6392	SDHD	ENSG00000204370	protein_coding	ENSG00000255292
ICBP_SystolicPressure	171300	605995	gene	23095	KIF1B	ENSG00000054523	protein_coding	ENSG00000054523
ICBP_SystolicPressure	171300	613403	gene	55654	TMEM127	ENSG00000135956	protein_coding	ENSG00000135956
ICBP_SystolicPressure	171300	608537	gene	7428	VHL	ENSG00000134086	protein_coding	ENSG00000134086
ICBP_SystolicPressure	171300	600837	gene	2668	GDNF	ENSG00000168621	protein_coding	ENSG00000168621
ICBP_SystolicPressure	171300	164761	gene	5979	RET	ENSG00000165731	protein_coding	ENSG00000165731
ICBP_SystolicPressure	171300	154950	gene	4149	MAX	ENSG00000125952	protein_coding	ENSG00000125952
ICBP_SystolicPressure	173900	601313	gene	5310	PKD1	ENSG00000008710	protein_coding	ENSG00000008710
ICBP_SystolicPressure	174000	158340	gene	4582	MUC1	ENSG00000185499	protein_coding	ENSG00000185499
ICBP_SystolicPressure	176000	609806	gene	3145	HMBS	ENSG00000256269	protein_coding	ENSG00000256269
ICBP_SystolicPressure	177200	600760	gene	6338	SCNN1B	ENSG00000168447	protein_coding	ENSG00000168447
ICBP_SystolicPressure	178600	600799	gene	659	BMPR2	ENSG00000204217	protein_coding	ENSG00000204217
ICBP_SystolicPressure	181270	613420	gene	284252	KCTD1	ENSG00000134504	protein_coding	ENSG00000134504
ICBP_SystolicPressure	187950	600044	gene	7066	THPO	ENSG00000090534	protein_coding	ENSG00000090534
ICBP_SystolicPressure	187950	109091	gene	811	CALR	ENSG00000179218	protein_coding	ENSG00000179218
ICBP_SystolicPressure	191830	604063	gene	8516	ITGA8	ENSG00000077943	protein_coding	ENSG00000077943
ICBP_SystolicPressure	193300	168461	gene	595	CCND1	ENSG00000110092	protein_coding	ENSG00000110092
ICBP_SystolicPressure	194080	607102	gene	7490	WT1	ENSG00000184937	protein_coding	ENSG00000184937
ICBP_SystolicPressure	201910	613815	gene	1589	CYP21A2	ENSG00000231852	protein_coding	ENSG00000231852
ICBP_SystolicPressure	202110	609300	gene	1586	CYP17A1	ENSG00000148795	protein_coding	ENSG00000148795
ICBP_SystolicPressure	203780	120131	gene	1286	COL4A4	ENSG00000081052	protein_coding	ENSG00000081052
ICBP_SystolicPressure	203800	606844	gene	7840	ALMS1	ENSG00000116127	protein_coding	ENSG00000116127
ICBP_SystolicPressure	208000	173335	gene	5167	ENPP1	ENSG00000197594	protein_coding	ENSG00000197594
ICBP_SystolicPressure	208050	606145	gene	81031	SLC2A10	ENSG00000197496	protein_coding	ENSG00000197496
ICBP_SystolicPressure	209900	610162	gene	79140	CCDC28B	ENSG00000160050	protein_coding	ENSG00000160050
ICBP_SystolicPressure	209900	608845	gene	84100	ARL6	ENSG00000113966	protein_coding	ENSG00000113966
ICBP_SystolicPressure	209900	209901	gene	582	BBS1	ENSG00000174483	protein_coding	ENSG00000174483
ICBP_SystolicPressure	215600	148060	gene	3856	KRT8	ENSG00000170421	protein_coding	ENSG00000170421
ICBP_SystolicPressure	215600	148070	gene	3875	KRT18	ENSG00000111057	protein_coding	ENSG00000111057
ICBP_SystolicPressure	216400	609412	gene	1161	ERCC8	ENSG00000049167	protein_coding	ENSG00000049167
ICBP_SystolicPressure	218030	614232	gene	3291	HSD11B2	ENSG00000176387	protein_coding	ENSG00000176387
ICBP_SystolicPressure	219080	139320	gene	2778	GNAS	ENSG00000087460	protein_coding	ENSG00000087460
ICBP_SystolicPressure	219090	603158	gene	9101	USP8	ENSG00000138592	protein_coding	ENSG00000138592
ICBP_SystolicPressure	230800	606463	gene	2629	GBA	ENSG00000177628	protein_coding	ENSG00000177628
ICBP_SystolicPressure	231690	609187	gene	79783	SUGCT	ENSG00000175600	protein_coding	ENSG00000175600
ICBP_SystolicPressure	232200	613742	gene	2538	G6PC	ENSG00000131482	protein_coding	ENSG00000131482
ICBP_SystolicPressure	232220	602671	gene	2542	SLC37A4	ENSG00000137700	protein_coding	ENSG00000137700
ICBP_SystolicPressure	235400	134370	gene	3075	CFH	ENSG00000000971	protein_coding	ENSG00000000971
ICBP_SystolicPressure	235400	605336	gene	10878	CFHR3	ENSG00000116785	protein_coding	ENSG00000116785
ICBP_SystolicPressure	235400	134371	gene	3078	CFHR1	ENSG00000244414	protein_coding	ENSG00000244414
ICBP_SystolicPressure	242900	606622	gene	50485	SMARCAL1	ENSG00000138375	protein_coding	ENSG00000138375
ICBP_SystolicPressure	245150	154870	gene	4256	MGP	ENSG00000111341	protein_coding	ENSG00000111341
ICBP_SystolicPressure	256100	607100	gene	4867	NPHP1	ENSG00000144061	protein_coding	ENSG00000144061
ICBP_SystolicPressure	256700	156490	gene	4830	NME1	ENSG00000239672	protein_coding	ENSG00000239672
ICBP_SystolicPressure	264800	603234	gene	368	ABCC6	ENSG00000091262	protein_coding	ENSG00000091262
ICBP_SystolicPressure	264800	608124	gene	64131	XYLT1	ENSG00000103489	protein_coding	ENSG00000103489
ICBP_SystolicPressure	264800	608125	gene	64132	XYLT2	ENSG00000015532	protein_coding	ENSG00000015532
ICBP_SystolicPressure	265380	601089	gene	2294	FOXF1	ENSG00000103241	protein_coding	ENSG00000103241
ICBP_SystolicPressure	301050	303630	gene	1287	COL4A5	ENSG00000188153	protein_coding	ENSG00000188153
ICBP_SystolicPressure	301500	300644	gene	2717	GLA	ENSG00000102393	protein_coding	ENSG00000102393
ICBP_SystolicPressure	311200	300170	gene	8481	OFD1	ENSG00000046651	protein_coding	ENSG00000046651
ICBP_SystolicPressure	600309	121014	gene	2697	GJA1	ENSG00000152661	protein_coding	ENSG00000152661
ICBP_SystolicPressure	600376	601284	gene	94	ACVRL1	ENSG00000139567	protein_coding	ENSG00000139567
ICBP_SystolicPressure	600666	104160	gene	23193	GANAB	ENSG00000089597	protein_coding	ENSG00000089597
ICBP_SystolicPressure	601894	135600	gene	2335	FN1	ENSG00000115414	protein_coding	ENSG00000115414
ICBP_SystolicPressure	602079	136132	gene	2328	FMO3	ENSG00000007933	protein_coding	ENSG00000007933
ICBP_SystolicPressure	602088	243305	gene	27130	INVS	ENSG00000119509	protein_coding	ENSG00000119509
ICBP_SystolicPressure	602535	164005	gene	4784	NFIX	ENSG00000008441	protein_coding	ENSG00000008441
ICBP_SystolicPressure	603278	604638	gene	81	ACTN4	ENSG00000130402	protein_coding	ENSG00000130402
ICBP_SystolicPressure	603903	141900	gene	3043	HBB	ENSG00000244734	protein_coding	ENSG00000244734
ICBP_SystolicPressure	604367	601487	gene	5468	PPARG	ENSG00000132170	protein_coding	ENSG00000132170
ICBP_SystolicPressure	605115	600983	gene	4306	NR3C2	ENSG00000151623	protein_coding	ENSG00000151623
ICBP_SystolicPressure	605373	602413	gene	6391	SDHC	ENSG00000143252	protein_coding	ENSG00000143252
ICBP_SystolicPressure	605552	157147	gene	4547	MTTP	ENSG00000138823	protein_coding	ENSG00000138823
ICBP_SystolicPressure	605711	608100	gene	27247	NFU1	ENSG00000169599	protein_coding	ENSG00000169599
ICBP_SystolicPressure	607832	604241	gene	23607	CD2AP	ENSG00000198087	protein_coding	ENSG00000198087
ICBP_SystolicPressure	608320	600660	gene	4205	MEF2A	ENSG00000068305	protein_coding	ENSG00000068305
ICBP_SystolicPressure	610205	600275	gene	4853	NOTCH2	ENSG00000134250	protein_coding	ENSG00000134250
ICBP_SystolicPressure	610475	604961	gene	50940	PDE11A	ENSG00000128655	protein_coding	ENSG00000128655
ICBP_SystolicPressure	610489	188830	gene	5573	PRKAR1A	ENSG00000108946	protein_coding	ENSG00000108946
ICBP_SystolicPressure	610947	603507	gene	4040	LRP6	ENSG00000070018	protein_coding	ENSG00000070018
ICBP_SystolicPressure	610965	133520	gene	2072	ERCC4	ENSG00000175595	protein_coding	ENSG00000175595
ICBP_SystolicPressure	611489	122500	gene	866	SERPINA6	ENSG00000170099	protein_coding	ENSG00000170099
ICBP_SystolicPressure	612922	120920	gene	4179	CD46	ENSG00000117335	protein_coding	ENSG00000117335
ICBP_SystolicPressure	612923	217030	gene	3426	CFI	ENSG00000205403	protein_coding	ENSG00000205403
ICBP_SystolicPressure	612924	138470	gene	629	CFB	ENSG00000243649	protein_coding	ENSG00000243649
ICBP_SystolicPressure	612925	120700	gene	718	C3	ENSG00000125730	protein_coding	ENSG00000125730
ICBP_SystolicPressure	612926	188040	gene	7056	THBD	ENSG00000178726	protein_coding	ENSG00000178726
ICBP_SystolicPressure	613095	173910	gene	5311	PKD2	ENSG00000118762	protein_coding	ENSG00000118762
ICBP_SystolicPressure	613159	613553	gene	63929	XPNPEP3	ENSG00000196236	protein_coding	ENSG00000196236
ICBP_SystolicPressure	613320	614336	gene	51025	PAM16	ENSG00000217930	protein_coding	ENSG00000217930
ICBP_SystolicPressure	613485	600734	gene	3762	KCNJ5	ENSG00000120457	protein_coding	ENSG00000120457
ICBP_SystolicPressure	613834	102620	gene	59	ACTA2	ENSG00000107796	protein_coding	ENSG00000107796
ICBP_SystolicPressure	613870	600423	gene	1889	ECE1	ENSG00000117298	protein_coding	ENSG00000117298
ICBP_SystolicPressure	613877	170290	gene	5346	PLIN1	ENSG00000166819	protein_coding	ENSG00000166819
ICBP_SystolicPressure	614008	603811	gene	8815	BANF1	ENSG00000175334	protein_coding	ENSG00000175334
ICBP_SystolicPressure	614052	612418	gene	54968	TMEM70	ENSG00000175606	protein_coding	ENSG00000175606
ICBP_SystolicPressure	614424	614423	gene	65062	TMEM237	ENSG00000155755	protein_coding	ENSG00000155755
ICBP_SystolicPressure	614491	601844	gene	65266	WNK4	ENSG00000126562	protein_coding	ENSG00000126562
ICBP_SystolicPressure	614492	605232	gene	65125	WNK1	ENSG00000060237	protein_coding	ENSG00000060237
ICBP_SystolicPressure	614495	605775	gene	26249	KLHL3	ENSG00000146021	protein_coding	ENSG00000146021
ICBP_SystolicPressure	614496	603136	gene	8452	CUL3	ENSG00000036257	protein_coding	ENSG00000036257
ICBP_SystolicPressure	615378	601327	gene	6327	SCN2B	ENSG00000149575	protein_coding	ENSG00000149575
ICBP_SystolicPressure	615474	114206	gene	776	CACNA1D	ENSG00000157388	protein_coding	ENSG00000157388
ICBP_SystolicPressure	615703	615586	gene	84984	CEP19	ENSG00000174007	protein_coding	ENSG00000174007
ICBP_SystolicPressure	615812	604556	gene	9149	DYRK1B	ENSG00000105204	protein_coding	ENSG00000105204
ICBP_SystolicPressure	615830	601639	gene	5566	PRKACA	ENSG00000072062	protein_coding	ENSG00000072062
ICBP_SystolicPressure	615954	615549	gene	79798	ARMC5	ENSG00000140691	protein_coding	ENSG00000140691
ICBP_SystolicPressure	615962	138040	gene	2908	NR3C1	ENSG00000113580	protein_coding	ENSG00000113580
ICBP_SystolicPressure	616069	131550	gene	1956	EGFR	ENSG00000146648	protein_coding	ENSG00000146648
ICBP_SystolicPressure	616733	601683	gene	10229	COQ7	ENSG00000167186	protein_coding	ENSG00000167186
ICBP_SystolicPressure	616818	602466	gene	10253	SPRY2	ENSG00000136158	protein_coding	ENSG00000136158
ICBP_SystolicPressure	616914	134797	gene	2200	FBN1	ENSG00000166147	protein_coding	ENSG00000166147
ICBP_SystolicPressure	617021	604544	gene	23395	LARS2	ENSG00000011376	protein_coding	ENSG00000011376
ICBP_SystolicPressure	617027	607904	gene	8912	CACNA1H	ENSG00000196557	protein_coding	ENSG00000196557
ICBP_SystolicPressure	617253	617246	gene	286053	NSMCE2	ENSG00000156831	protein_coding	ENSG00000156831
ICBP_DiastolicPressure	100300	610911	gene	57514	ARHGAP31	ENSG00000031081	protein_coding	ENSG00000031081
ICBP_DiastolicPressure	102200	605555	gene	9049	AIP	ENSG00000110711	protein_coding	ENSG00000110711
ICBP_DiastolicPressure	103900	610613	gene	1584	CYP11B1	ENSG00000160882	protein_coding	ENSG00000160882
ICBP_DiastolicPressure	104200	120070	gene	1285	COL4A3	ENSG00000169031	protein_coding	ENSG00000169031
ICBP_DiastolicPressure	105200	134820	gene	2243	FGA	ENSG00000171560	protein_coding	ENSG00000171560
ICBP_DiastolicPressure	105200	153450	gene	4069	LYZ	ENSG00000090382	protein_coding	ENSG00000090382
ICBP_DiastolicPressure	105200	109700	gene	567	B2M	ENSG00000166710	protein_coding	ENSG00000166710
ICBP_DiastolicPressure	112410	123805	gene	5139	PDE3A	ENSG00000172572	protein_coding	ENSG00000172572
ICBP_DiastolicPressure	115310	185470	gene	6390	SDHB	ENSG00000117118	protein_coding	ENSG00000117118
ICBP_DiastolicPressure	121300	612732	gene	1371	CPOX	ENSG00000080819	protein_coding	ENSG00000080819
ICBP_DiastolicPressure	133100	147796	gene	3717	JAK2	ENSG00000096968	protein_coding	ENSG00000096968
ICBP_DiastolicPressure	133100	605093	gene	10019	SH2B3	ENSG00000111252	protein_coding	ENSG00000111252
ICBP_DiastolicPressure	133100	133171	gene	2057	EPOR	ENSG00000187266	protein_coding	ENSG00000187266
ICBP_DiastolicPressure	133540	609413	gene	2074	ERCC6	ENSG00000225830	protein_coding	ENSG00000225830
ICBP_DiastolicPressure	139210	600993	gene	4089	SMAD4	ENSG00000141646	protein_coding	ENSG00000141646
ICBP_DiastolicPressure	151660	150330	gene	4000	LMNA	ENSG00000160789	protein_coding	ENSG00000160789
ICBP_DiastolicPressure	162200	613113	gene	4763	NF1	ENSG00000196712	protein_coding	ENSG00000196712
ICBP_DiastolicPressure	166300	608968	gene	9935	MAFB	ENSG00000204103	protein_coding	ENSG00000204103
ICBP_DiastolicPressure	168000	602690	gene	6392	SDHD	ENSG00000204370	protein_coding	ENSG00000204370
ICBP_DiastolicPressure	168000	602690	gene	6392	SDHD	ENSG00000204370	protein_coding	ENSG00000255292
ICBP_DiastolicPressure	171300	605995	gene	23095	KIF1B	ENSG00000054523	protein_coding	ENSG00000054523
ICBP_DiastolicPressure	171300	613403	gene	55654	TMEM127	ENSG00000135956	protein_coding	ENSG00000135956
ICBP_DiastolicPressure	171300	608537	gene	7428	VHL	ENSG00000134086	protein_coding	ENSG00000134086
ICBP_DiastolicPressure	171300	600837	gene	2668	GDNF	ENSG00000168621	protein_coding	ENSG00000168621
ICBP_DiastolicPressure	171300	164761	gene	5979	RET	ENSG00000165731	protein_coding	ENSG00000165731
ICBP_DiastolicPressure	171300	154950	gene	4149	MAX	ENSG00000125952	protein_coding	ENSG00000125952
ICBP_DiastolicPressure	173900	601313	gene	5310	PKD1	ENSG00000008710	protein_coding	ENSG00000008710
ICBP_DiastolicPressure	174000	158340	gene	4582	MUC1	ENSG00000185499	protein_coding	ENSG00000185499
ICBP_DiastolicPressure	176000	609806	gene	3145	HMBS	ENSG00000256269	protein_coding	ENSG00000256269
ICBP_DiastolicPressure	177200	600760	gene	6338	SCNN1B	ENSG00000168447	protein_coding	ENSG00000168447
ICBP_DiastolicPressure	178600	600799	gene	659	BMPR2	ENSG00000204217	protein_coding	ENSG00000204217
ICBP_DiastolicPressure	181270	613420	gene	284252	KCTD1	ENSG00000134504	protein_coding	ENSG00000134504
ICBP_DiastolicPressure	187950	600044	gene	7066	THPO	ENSG00000090534	protein_coding	ENSG00000090534
ICBP_DiastolicPressure	187950	109091	gene	811	CALR	ENSG00000179218	protein_coding	ENSG00000179218
ICBP_DiastolicPressure	191830	604063	gene	8516	ITGA8	ENSG00000077943	protein_coding	ENSG00000077943
ICBP_DiastolicPressure	193300	168461	gene	595	CCND1	ENSG00000110092	protein_coding	ENSG00000110092
ICBP_DiastolicPressure	194080	607102	gene	7490	WT1	ENSG00000184937	protein_coding	ENSG00000184937
ICBP_DiastolicPressure	201910	613815	gene	1589	CYP21A2	ENSG00000231852	protein_coding	ENSG00000231852
ICBP_DiastolicPressure	202110	609300	gene	1586	CYP17A1	ENSG00000148795	protein_coding	ENSG00000148795
ICBP_DiastolicPressure	203780	120131	gene	1286	COL4A4	ENSG00000081052	protein_coding	ENSG00000081052
ICBP_DiastolicPressure	203800	606844	gene	7840	ALMS1	ENSG00000116127	protein_coding	ENSG00000116127
ICBP_DiastolicPressure	208000	173335	gene	5167	ENPP1	ENSG00000197594	protein_coding	ENSG00000197594
ICBP_DiastolicPressure	208050	606145	gene	81031	SLC2A10	ENSG00000197496	protein_coding	ENSG00000197496
ICBP_DiastolicPressure	209900	610162	gene	79140	CCDC28B	ENSG00000160050	protein_coding	ENSG00000160050
ICBP_DiastolicPressure	209900	608845	gene	84100	ARL6	ENSG00000113966	protein_coding	ENSG00000113966
ICBP_DiastolicPressure	209900	209901	gene	582	BBS1	ENSG00000174483	protein_coding	ENSG00000174483
ICBP_DiastolicPressure	215600	148060	gene	3856	KRT8	ENSG00000170421	protein_coding	ENSG00000170421
ICBP_DiastolicPressure	215600	148070	gene	3875	KRT18	ENSG00000111057	protein_coding	ENSG00000111057
ICBP_DiastolicPressure	216400	609412	gene	1161	ERCC8	ENSG00000049167	protein_coding	ENSG00000049167
ICBP_DiastolicPressure	218030	614232	gene	3291	HSD11B2	ENSG00000176387	protein_coding	ENSG00000176387
ICBP_DiastolicPressure	219080	139320	gene	2778	GNAS	ENSG00000087460	protein_coding	ENSG00000087460
ICBP_DiastolicPressure	219090	603158	gene	9101	USP8	ENSG00000138592	protein_coding	ENSG00000138592
ICBP_DiastolicPressure	230800	606463	gene	2629	GBA	ENSG00000177628	protein_coding	ENSG00000177628
ICBP_DiastolicPressure	231690	609187	gene	79783	SUGCT	ENSG00000175600	protein_coding	ENSG00000175600
ICBP_DiastolicPressure	232200	613742	gene	2538	G6PC	ENSG00000131482	protein_coding	ENSG00000131482
ICBP_DiastolicPressure	232220	602671	gene	2542	SLC37A4	ENSG00000137700	protein_coding	ENSG00000137700
ICBP_DiastolicPressure	235400	134370	gene	3075	CFH	ENSG00000000971	protein_coding	ENSG00000000971
ICBP_DiastolicPressure	235400	605336	gene	10878	CFHR3	ENSG00000116785	protein_coding	ENSG00000116785
ICBP_DiastolicPressure	235400	134371	gene	3078	CFHR1	ENSG00000244414	protein_coding	ENSG00000244414
ICBP_DiastolicPressure	242900	606622	gene	50485	SMARCAL1	ENSG00000138375	protein_coding	ENSG00000138375
ICBP_DiastolicPressure	245150	154870	gene	4256	MGP	ENSG00000111341	protein_coding	ENSG00000111341
ICBP_DiastolicPressure	256100	607100	gene	4867	NPHP1	ENSG00000144061	protein_coding	ENSG00000144061
ICBP_DiastolicPressure	256700	156490	gene	4830	NME1	ENSG00000239672	protein_coding	ENSG00000239672
ICBP_DiastolicPressure	264800	603234	gene	368	ABCC6	ENSG00000091262	protein_coding	ENSG00000091262
ICBP_DiastolicPressure	264800	608124	gene	64131	XYLT1	ENSG00000103489	protein_coding	ENSG00000103489
ICBP_DiastolicPressure	264800	608125	gene	64132	XYLT2	ENSG00000015532	protein_coding	ENSG00000015532
ICBP_DiastolicPressure	265380	601089	gene	2294	FOXF1	ENSG00000103241	protein_coding	ENSG00000103241
ICBP_DiastolicPressure	301050	303630	gene	1287	COL4A5	ENSG00000188153	protein_coding	ENSG00000188153
ICBP_DiastolicPressure	301500	300644	gene	2717	GLA	ENSG00000102393	protein_coding	ENSG00000102393
ICBP_DiastolicPressure	311200	300170	gene	8481	OFD1	ENSG00000046651	protein_coding	ENSG00000046651
ICBP_DiastolicPressure	600309	121014	gene	2697	GJA1	ENSG00000152661	protein_coding	ENSG00000152661
ICBP_DiastolicPressure	600376	601284	gene	94	ACVRL1	ENSG00000139567	protein_coding	ENSG00000139567
ICBP_DiastolicPressure	600666	104160	gene	23193	GANAB	ENSG00000089597	protein_coding	ENSG00000089597
ICBP_DiastolicPressure	601894	135600	gene	2335	FN1	ENSG00000115414	protein_coding	ENSG00000115414
ICBP_DiastolicPressure	602079	136132	gene	2328	FMO3	ENSG00000007933	protein_coding	ENSG00000007933
ICBP_DiastolicPressure	602088	243305	gene	27130	INVS	ENSG00000119509	protein_coding	ENSG00000119509
ICBP_DiastolicPressure	602535	164005	gene	4784	NFIX	ENSG00000008441	protein_coding	ENSG00000008441
ICBP_DiastolicPressure	603278	604638	gene	81	ACTN4	ENSG00000130402	protein_coding	ENSG00000130402
ICBP_DiastolicPressure	603903	141900	gene	3043	HBB	ENSG00000244734	protein_coding	ENSG00000244734
ICBP_DiastolicPressure	604367	601487	gene	5468	PPARG	ENSG00000132170	protein_coding	ENSG00000132170
ICBP_DiastolicPressure	605115	600983	gene	4306	NR3C2	ENSG00000151623	protein_coding	ENSG00000151623
ICBP_DiastolicPressure	605373	602413	gene	6391	SDHC	ENSG00000143252	protein_coding	ENSG00000143252
ICBP_DiastolicPressure	605552	157147	gene	4547	MTTP	ENSG00000138823	protein_coding	ENSG00000138823
ICBP_DiastolicPressure	605711	608100	gene	27247	NFU1	ENSG00000169599	protein_coding	ENSG00000169599
ICBP_DiastolicPressure	607832	604241	gene	23607	CD2AP	ENSG00000198087	protein_coding	ENSG00000198087
ICBP_DiastolicPressure	608320	600660	gene	4205	MEF2A	ENSG00000068305	protein_coding	ENSG00000068305
ICBP_DiastolicPressure	610205	600275	gene	4853	NOTCH2	ENSG00000134250	protein_coding	ENSG00000134250
ICBP_DiastolicPressure	610475	604961	gene	50940	PDE11A	ENSG00000128655	protein_coding	ENSG00000128655
ICBP_DiastolicPressure	610489	188830	gene	5573	PRKAR1A	ENSG00000108946	protein_coding	ENSG00000108946
ICBP_DiastolicPressure	610947	603507	gene	4040	LRP6	ENSG00000070018	protein_coding	ENSG00000070018
ICBP_DiastolicPressure	610965	133520	gene	2072	ERCC4	ENSG00000175595	protein_coding	ENSG00000175595
ICBP_DiastolicPressure	611489	122500	gene	866	SERPINA6	ENSG00000170099	protein_coding	ENSG00000170099
ICBP_DiastolicPressure	612922	120920	gene	4179	CD46	ENSG00000117335	protein_coding	ENSG00000117335
ICBP_DiastolicPressure	612923	217030	gene	3426	CFI	ENSG00000205403	protein_coding	ENSG00000205403
ICBP_DiastolicPressure	612924	138470	gene	629	CFB	ENSG00000243649	protein_coding	ENSG00000243649
ICBP_DiastolicPressure	612925	120700	gene	718	C3	ENSG00000125730	protein_coding	ENSG00000125730
ICBP_DiastolicPressure	612926	188040	gene	7056	THBD	ENSG00000178726	protein_coding	ENSG00000178726
ICBP_DiastolicPressure	613095	173910	gene	5311	PKD2	ENSG00000118762	protein_coding	ENSG00000118762
ICBP_DiastolicPressure	613159	613553	gene	63929	XPNPEP3	ENSG00000196236	protein_coding	ENSG00000196236
ICBP_DiastolicPressure	613320	614336	gene	51025	PAM16	ENSG00000217930	protein_coding	ENSG00000217930
ICBP_DiastolicPressure	613485	600734	gene	3762	KCNJ5	ENSG00000120457	protein_coding	ENSG00000120457
ICBP_DiastolicPressure	613834	102620	gene	59	ACTA2	ENSG00000107796	protein_coding	ENSG00000107796
ICBP_DiastolicPressure	613870	600423	gene	1889	ECE1	ENSG00000117298	protein_coding	ENSG00000117298
ICBP_DiastolicPressure	613877	170290	gene	5346	PLIN1	ENSG00000166819	protein_coding	ENSG00000166819
ICBP_DiastolicPressure	614008	603811	gene	8815	BANF1	ENSG00000175334	protein_coding	ENSG00000175334
ICBP_DiastolicPressure	614052	612418	gene	54968	TMEM70	ENSG00000175606	protein_coding	ENSG00000175606
ICBP_DiastolicPressure	614424	614423	gene	65062	TMEM237	ENSG00000155755	protein_coding	ENSG00000155755
ICBP_DiastolicPressure	614491	601844	gene	65266	WNK4	ENSG00000126562	protein_coding	ENSG00000126562
ICBP_DiastolicPressure	614492	605232	gene	65125	WNK1	ENSG00000060237	protein_coding	ENSG00000060237
ICBP_DiastolicPressure	614495	605775	gene	26249	KLHL3	ENSG00000146021	protein_coding	ENSG00000146021
ICBP_DiastolicPressure	614496	603136	gene	8452	CUL3	ENSG00000036257	protein_coding	ENSG00000036257
ICBP_DiastolicPressure	615378	601327	gene	6327	SCN2B	ENSG00000149575	protein_coding	ENSG00000149575
ICBP_DiastolicPressure	615474	114206	gene	776	CACNA1D	ENSG00000157388	protein_coding	ENSG00000157388
ICBP_DiastolicPressure	615703	615586	gene	84984	CEP19	ENSG00000174007	protein_coding	ENSG00000174007
ICBP_DiastolicPressure	615812	604556	gene	9149	DYRK1B	ENSG00000105204	protein_coding	ENSG00000105204
ICBP_DiastolicPressure	615830	601639	gene	5566	PRKACA	ENSG00000072062	protein_coding	ENSG00000072062
ICBP_DiastolicPressure	615954	615549	gene	79798	ARMC5	ENSG00000140691	protein_coding	ENSG00000140691
ICBP_DiastolicPressure	615962	138040	gene	2908	NR3C1	ENSG00000113580	protein_coding	ENSG00000113580
ICBP_DiastolicPressure	616069	131550	gene	1956	EGFR	ENSG00000146648	protein_coding	ENSG00000146648
ICBP_DiastolicPressure	616733	601683	gene	10229	COQ7	ENSG00000167186	protein_coding	ENSG00000167186
ICBP_DiastolicPressure	616818	602466	gene	10253	SPRY2	ENSG00000136158	protein_coding	ENSG00000136158
ICBP_DiastolicPressure	616914	134797	gene	2200	FBN1	ENSG00000166147	protein_coding	ENSG00000166147
ICBP_DiastolicPressure	617021	604544	gene	23395	LARS2	ENSG00000011376	protein_coding	ENSG00000011376
ICBP_DiastolicPressure	617027	607904	gene	8912	CACNA1H	ENSG00000196557	protein_coding	ENSG00000196557
ICBP_DiastolicPressure	617253	617246	gene	286053	NSMCE2	ENSG00000156831	protein_coding	ENSG00000156831
