# Supplementary material for: Exploiting the GTEx resources to decipher the mechanisms at GWAS loci
Source: Genome Biol. 2021 Jan 26;22:49. doi: 10.1186/s13059-020-02252-4 (PMC7836161; doi:10.1186/s13059-020-02252-4)
Supplement: Supplementary file 4 — Additional file 4 Genes suggested as causal by rare variant association studies [file 13059_2020_2252_MOESM4_ESM.xlsx]

## Sheet: EWAS-CAUSAL-GENES
Additional Table S5: Genes suggested as causal by rare variant association studies.
# Supplementary Table: Genes suggested as causal by EWAS
# gene: Trimmed gene ID based on Ensembl database
# nobs: Number of times gene has been observed in the trait
# trait: Tag for the trait name
gene	nobs	trait
ENSG00000010803	1	UKB_50_Standing_height
ENSG00000015520	1	GLGC_Mc_LDL
ENSG00000015520	1	UKB_20002_1473_self_reported_high_cholesterol
ENSG00000025434	2	GLGC_Mc_HDL
ENSG00000049192	1	UKB_50_Standing_height
ENSG00000066827	1	UKB_50_Standing_height
ENSG00000070915	1	GLGC_Mc_HDL
ENSG00000073060	1	GLGC_Mc_HDL
ENSG00000073060	1	UKB_20002_1473_self_reported_high_cholesterol
ENSG00000075420	1	UKB_50_Standing_height
ENSG00000076555	1	GLGC_Mc_HDL
ENSG00000084674	2	GLGC_Mc_LDL
ENSG00000084674	1	UKB_20002_1473_self_reported_high_cholesterol
ENSG00000084734	1	GLGC_Mc_TG
ENSG00000087237	2	GLGC_Mc_HDL
ENSG00000089053	1	UKB_50_Standing_height
ENSG00000096968	1	GLGC_Mc_LDL
ENSG00000096968	1	UKB_20002_1473_self_reported_high_cholesterol
ENSG00000101670	2	GLGC_Mc_HDL
ENSG00000101670	1	UKB_20002_1473_self_reported_high_cholesterol
ENSG00000102893	1	UKB_50_Standing_height
ENSG00000103196	1	UKB_50_Standing_height
ENSG00000103335	1	UKB_50_Standing_height
ENSG00000105732	2	GLGC_Mc_LDL
ENSG00000110243	1	GLGC_Mc_HDL
ENSG00000110243	1	GLGC_Mc_TG
ENSG00000110245	2	GLGC_Mc_HDL
ENSG00000110245	2	GLGC_Mc_TG
ENSG00000113389	1	UKB_50_Standing_height
ENSG00000113739	1	UKB_50_Standing_height
ENSG00000115657	1	UKB_50_Standing_height
ENSG00000116698	1	UKB_50_Standing_height
ENSG00000118137	1	GLGC_Mc_HDL
ENSG00000124253	1	GLGC_Mc_TG
ENSG00000129354	1	GLGC_Mc_LDL
ENSG00000130164	2	GLGC_Mc_LDL
ENSG00000130164	2	UKB_20002_1473_self_reported_high_cholesterol
ENSG00000130203	1	GLGC_Mc_LDL
ENSG00000130203	1	GLGC_Mc_TG
ENSG00000130811	1	UKB_20002_1473_self_reported_high_cholesterol
ENSG00000135218	1	GLGC_Mc_HDL
ENSG00000135452	1	UKB_50_Standing_height
ENSG00000137309	1	UKB_50_Standing_height
ENSG00000138735	1	UKB_50_Standing_height
ENSG00000138829	1	UKB_50_Standing_height
ENSG00000140511	1	UKB_50_Standing_height
ENSG00000140691	1	UKB_50_Standing_height
ENSG00000141096	2	GLGC_Mc_HDL
ENSG00000146426	1	UKB_50_Standing_height
ENSG00000148584	1	UKB_20002_1473_self_reported_high_cholesterol
ENSG00000148584	1	GLGC_Mc_TG
ENSG00000154309	1	UKB_50_Standing_height
ENSG00000156140	1	UKB_50_Standing_height
ENSG00000157450	1	GLGC_Mc_HDL
ENSG00000157766	1	UKB_50_Standing_height
ENSG00000159720	1	UKB_50_Standing_height
ENSG00000160801	1	UKB_50_Standing_height
ENSG00000161649	1	GLGC_Mc_HDL
ENSG00000162391	1	GLGC_Mc_LDL
ENSG00000163501	1	UKB_50_Standing_height
ENSG00000165029	2	GLGC_Mc_HDL
ENSG00000165029	1	GLGC_Mc_LDL
ENSG00000165029	1	UKB_20002_1473_self_reported_high_cholesterol
ENSG00000166025	1	UKB_50_Standing_height
ENSG00000166035	2	GLGC_Mc_HDL
ENSG00000166035	1	UKB_20002_1473_self_reported_high_cholesterol
ENSG00000166035	1	GLGC_Mc_TG
ENSG00000168092	1	GLGC_Mc_HDL
ENSG00000168092	1	GLGC_Mc_TG
ENSG00000168477	1	GLGC_Mc_TG
ENSG00000169174	1	GLGC_Mc_LDL
ENSG00000169174	1	UKB_20002_1473_self_reported_high_cholesterol
ENSG00000171564	1	UKB_20002_1473_self_reported_high_cholesterol
ENSG00000171564	1	GLGC_Mc_TG
ENSG00000172053	1	UKB_50_Standing_height
ENSG00000174032	1	GLGC_Mc_TG
ENSG00000174177	1	UKB_50_Standing_height
ENSG00000174576	1	UKB_50_Standing_height
ENSG00000174807	1	UKB_50_Standing_height
ENSG00000175318	1	UKB_50_Standing_height
ENSG00000175445	2	GLGC_Mc_HDL
ENSG00000175445	2	GLGC_Mc_TG
ENSG00000175938	1	UKB_50_Standing_height
ENSG00000176971	1	UKB_50_Standing_height
ENSG00000177103	1	GLGC_Mc_HDL
ENSG00000177103	1	GLGC_Mc_TG
ENSG00000179588	1	GLGC_Mc_LDL
ENSG00000180061	1	UKB_50_Standing_height
ENSG00000182871	1	GLGC_Mc_TG
ENSG00000184357	1	GLGC_Mc_LDL
ENSG00000184357	1	UKB_20002_1473_self_reported_high_cholesterol
ENSG00000186280	1	UKB_50_Standing_height
ENSG00000186951	1	GLGC_Mc_LDL
ENSG00000186951	1	UKB_20002_1473_self_reported_high_cholesterol
ENSG00000197647	1	UKB_50_Standing_height
ENSG00000198848	1	GLGC_Mc_HDL
ENSG00000204889	1	GLGC_Mc_HDL
ENSG00000213398	2	GLGC_Mc_HDL
ENSG00000220201	1	GLGC_Mc_LDL
ENSG00000220201	1	UKB_20002_1473_self_reported_high_cholesterol
ENSG00000255439	1	UKB_50_Standing_height
