# Supplementary material for: Exploiting the GTEx resources to decipher the mechanisms at GWAS loci
Source: Genome Biol. 2021 Jan 26;22:49. doi: 10.1186/s13059-020-02252-4 (PMC7836161; doi:10.1186/s13059-020-02252-4)
Supplement: Supplementary file 5 — Additional file 5 BioVU table [file 13059_2020_2252_MOESM5_ESM.xlsx]

## Sheet: BioVu
Additional Table A1: BioVU table.
gene	tissue	trait_map	pheno	gene_name	p_discovery	rcp_discovery	beta_biovu	p_biovu	z_biovu
ENSG00000002726.20	Adipose_Visceral_Omentum	height	GIANT_HEIGHT	AOC1	1.55823e-21	0.588	0.444605	0.0165894	2.39568
ENSG00000002726.20	Thyroid	height	GIANT_HEIGHT	AOC1	1.53895e-20	0.582	0.566997	0.0100264	2.57492
ENSG00000002933.7	Brain_Hypothalamus	height	GIANT_HEIGHT	TMEM176A	5.86105e-11	0.696	0.198862	0.0487012	1.9712
ENSG00000005249.12	Artery_Aorta	hypertension	UKB_20002_1065_self_reported_hypertension	PRKAR2B	2.62575e-12	0.928	0.0638411	0.0309493	2.15772
ENSG00000008196.12	Nerve_Tibial	bmi	UKB_21001_Body_mass_index_BMI	TFAP2B	3.74992e-10	0.536	0.522614	0.000504695	3.47825
ENSG00000010704.18	Artery_Tibial	hypertension	UKB_20002_1065_self_reported_hypertension	HFE	2.46776e-09	0.912	-0.151458	0.00494409	-2.81065
ENSG00000010704.18	Colon_Transverse	hypertension	UKB_20002_1065_self_reported_hypertension	HFE	1.04877e-16	0.882	-0.0638913	0.0198576	-2.32903
ENSG00000010704.18	Heart_Atrial_Appendage	hypertension	UKB_20002_1065_self_reported_hypertension	HFE	1.20636e-07	0.924	NA	NA	NA
ENSG00000010704.18	Skin_Not_Sun_Exposed_Suprapubic	hypertension	UKB_20002_1065_self_reported_hypertension	HFE	9.80961e-15	0.805	-0.0377615	0.18969	-1.3115
ENSG00000010704.18	Spleen	hypertension	UKB_20002_1065_self_reported_hypertension	HFE	2.01787e-11	0.891	NA	NA	NA
ENSG00000010704.18	Testis	hypertension	UKB_20002_1065_self_reported_hypertension	HFE	1.60507e-14	0.899	0.00559322	0.887267	0.141763
ENSG00000010704.18	Thyroid	hypertension	UKB_20002_1065_self_reported_hypertension	HFE	6.11794e-14	0.596	-0.0924032	0.00143727	-3.18706
ENSG00000010803.16	Artery_Aorta	height	GIANT_HEIGHT	SCMH1	4.07113e-14	0.999	-0.669739	7.1431e-07	-4.95743
ENSG00000010803.16	Nerve_Tibial	height	GIANT_HEIGHT	SCMH1	4.12789e-16	0.999	-0.543504	0.00150212	-3.17427
ENSG00000011021.21	Artery_Tibial	hypertension	UKB_20002_1065_self_reported_hypertension	CLCN6	3.2162e-16	0.724	-0.0127103	0.669225	-0.427212
ENSG00000011021.21	Brain_Hippocampus	hypertension	UKB_20002_1065_self_reported_hypertension	CLCN6	4.68665e-10	0.605	0.0124255	0.674824	0.419537
ENSG00000011021.21	Esophagus_Mucosa	hypertension	UKB_20002_1065_self_reported_hypertension	CLCN6	6.20774e-23	0.666	-0.100749	0.0204139	-2.31865
ENSG00000011021.21	Skin_Sun_Exposed_Lower_leg	hypertension	UKB_20002_1065_self_reported_hypertension	CLCN6	3.78014e-25	0.627	-0.0321993	0.232639	-1.19359
ENSG00000014123.9	Artery_Tibial	migraine	UKB_20002_1265_self_reported_migraine	UFL1	3.43114e-13	0.63	0.187978	0.0272543	2.20786
ENSG00000025434.18	Brain_Cerebellar_Hemisphere	bmi	UKB_21001_Body_mass_index_BMI	NR1H3	3.23841e-22	0.623	0.559928	0.000299132	3.61605
ENSG00000033867.16	Artery_Aorta	hypertension	UKB_20002_1065_self_reported_hypertension	SLC4A7	6.85253e-13	0.776	-0.198457	0.00685537	-2.70379
ENSG00000033867.16	Colon_Sigmoid	hypertension	UKB_20002_1065_self_reported_hypertension	SLC4A7	1.06842e-16	0.66	-0.131654	0.00196715	-3.09515
ENSG00000043591.5	Testis	hypertension	UKB_20002_1065_self_reported_hypertension	ADRB1	9.92344e-20	0.89	0.0204732	0.485354	0.697717
ENSG00000049323.15	Artery_Aorta	height	GIANT_HEIGHT	LTBP1	5.29478e-26	0.779	2.15939	3.69743e-08	5.50473
ENSG00000049323.15	Thyroid	height	GIANT_HEIGHT	LTBP1	4.56634e-20	0.929	0.899179	2.40057e-06	4.7164
ENSG00000055118.14	Brain_Cerebellum	bmi	UKB_21001_Body_mass_index_BMI	KCNH2	1.94648e-10	0.658	-0.326544	0.00257051	-3.01492
ENSG00000065000.15	Artery_Aorta	height	GIANT_HEIGHT	AP3D1	2.92791e-10	0.634	1.26282	0.000709051	3.38606
ENSG00000065000.15	Esophagus_Mucosa	height	GIANT_HEIGHT	AP3D1	2.30482e-08	0.553	0.66207	0.00202003	3.08727
ENSG00000068745.14	Adipose_Subcutaneous	bmi	UKB_21001_Body_mass_index_BMI	IP6K2	1.33148e-12	0.784	-0.133624	0.786525	-0.270825
ENSG00000068745.14	Heart_Atrial_Appendage	bmi	UKB_21001_Body_mass_index_BMI	IP6K2	3.66909e-11	0.731	0.552344	0.205136	1.26705
ENSG00000069011.15	Testis	height	GIANT_HEIGHT	PITX1	1.13626e-22	0.663	0.380391	0.000133837	3.81929
ENSG00000072682.18	Stomach	IBD	IBD.EUR.Inflammatory_Bowel_Disease	P4HA2	1.60316e-08	0.642	NA	NA	NA
ENSG00000073050.11	Brain_Cerebellar_Hemisphere	height	GIANT_HEIGHT	XRCC1	9.99041e-09	0.707	NA	NA	NA
ENSG00000073050.11	Brain_Cerebellum	height	GIANT_HEIGHT	XRCC1	5.75556e-09	0.763	1.05928	0.00419274	2.86328
ENSG00000073050.11	Brain_Putamen_basal_ganglia	height	GIANT_HEIGHT	XRCC1	4.17823e-09	0.765	1.46645	0.0078863	2.6569
ENSG00000073050.11	Esophagus_Mucosa	height	GIANT_HEIGHT	XRCC1	7.20191e-08	0.646	0.493186	0.166646	1.38306
ENSG00000073050.11	Whole_Blood	height	GIANT_HEIGHT	XRCC1	8.42762e-08	0.639	0.470701	0.00842739	2.63445
ENSG00000073605.18	Colon_Transverse	asthma	UKB_20002_1111_self_reported_asthma	GSDMB	3.28985e-46	0.79	0.269946	4.11154e-09	5.87964
ENSG00000078699.21	Muscle_Skeletal	height	GIANT_HEIGHT	CBFA2T2	5.89609e-35	0.707	2.42718	3.34604e-06	4.64835
ENSG00000079313.13	Adrenal_Gland	hypertension	UKB_20002_1065_self_reported_hypertension	REXO1	6.99522e-08	0.607	0.143065	0.231814	1.1957
ENSG00000079313.13	Spleen	bmi	UKB_21001_Body_mass_index_BMI	REXO1	1.79846e-09	0.517	0.038269	0.837405	0.205214
ENSG00000083799.17	Esophagus_Mucosa	IBD	IBD.EUR.Inflammatory_Bowel_Disease	CYLD	9.55737e-12	0.564	0.392062	6.39186e-05	3.99786
ENSG00000084093.16	Colon_Sigmoid	height	GIANT_HEIGHT	REST	1.62312e-09	0.51	-0.408946	0.11396	-1.58064
ENSG00000084093.16	Colon_Transverse	CAD	CARDIoGRAM_C4D_CAD_ADDITIVE	REST	7.54183e-08	0.677	0.00964842	0.82553	0.220437
ENSG00000084636.17	Cells_Cultured_fibroblasts	bmi	UKB_21001_Body_mass_index_BMI	COL16A1	6.09253e-08	0.627	1.37445	0.319168	0.996169
ENSG00000089101.17	Artery_Aorta	height	GIANT_HEIGHT	CFAP61	2.55034e-10	0.962	-0.0648578	0.704587	-0.379135
ENSG00000089101.17	Muscle_Skeletal	height	GIANT_HEIGHT	CFAP61	1.02991e-09	0.946	0.228983	0.477862	0.709745
ENSG00000089101.17	Pituitary	height	GIANT_HEIGHT	CFAP61	1.81137e-09	0.901	-0.596253	0.608729	-0.511889
ENSG00000090905.18	Whole_Blood	height	GIANT_HEIGHT	TNRC6A	6.78342e-09	0.8	0.21783	0.151491	1.43428
ENSG00000091138.12	Liver	IBD	IBD.EUR.Inflammatory_Bowel_Disease	SLC26A3	3.72334e-11	0.822	0.191982	0.184468	1.32712
ENSG00000092929.11	Whole_Blood	hypertension	UKB_20002_1065_self_reported_hypertension	UNC13D	1.66465e-08	0.687	0.0634978	0.0168535	2.38989
ENSG00000099331.13	Cells_Cultured_fibroblasts	hypertension	UKB_20002_1065_self_reported_hypertension	MYO9B	1.01543e-07	0.996	0.066958	0.324343	0.985573
ENSG00000099331.13	Esophagus_Gastroesophageal_Junction	hypertension	UKB_20002_1065_self_reported_hypertension	MYO9B	2.44775e-14	0.994	0.0039849	0.901904	0.123256
ENSG00000100888.12	Thyroid	height	GIANT_HEIGHT	CHD8	1.01267e-07	0.722	NA	NA	NA
ENSG00000100968.13	Cells_Cultured_fibroblasts	height	GIANT_HEIGHT	NFATC4	5.55161e-26	0.935	-1.8591	3.84214e-07	-5.07662
ENSG00000100968.13	Lung	height	GIANT_HEIGHT	NFATC4	1.87735e-24	0.92	-0.923011	9.64844e-07	-4.89868
ENSG00000100968.13	Muscle_Skeletal	height	GIANT_HEIGHT	NFATC4	6.1648e-13	0.793	NA	NA	NA
ENSG00000100968.13	Nerve_Tibial	height	GIANT_HEIGHT	NFATC4	3.70217e-16	0.943	-1.1965	2.33049e-06	-4.72242
ENSG00000101019.21	Artery_Aorta	height	GIANT_HEIGHT	UQCC1	7.5846e-123	0.739	-1.79639	9.29967e-22	-9.5844
ENSG00000101412.12	Brain_Caudate_basal_ganglia	height	GIANT_HEIGHT	E2F1	2.11907e-26	0.804	0.718145	0.0130568	2.48222
ENSG00000101412.12	Brain_Cerebellum	height	GIANT_HEIGHT	E2F1	5.73952e-27	0.82	1.03559	5.17097e-07	5.01986
ENSG00000101412.12	Brain_Hippocampus	height	GIANT_HEIGHT	E2F1	1.18849e-38	0.626	0.90266	4.57498e-06	4.58339
ENSG00000101412.12	Brain_Hypothalamus	height	GIANT_HEIGHT	E2F1	1.9777e-38	0.852	2.39549	0.0424728	2.02886
ENSG00000101412.12	Brain_Putamen_basal_ganglia	height	GIANT_HEIGHT	E2F1	1.21663e-32	0.838	0.573512	0.0037638	2.89731
ENSG00000101417.11	Adipose_Subcutaneous	height	GIANT_HEIGHT	PXMP4	7.16478e-37	0.835	1.75725	1.08692e-07	5.31156
ENSG00000101417.11	Brain_Cerebellum	height	GIANT_HEIGHT	PXMP4	5.33801e-36	0.584	0.978549	0.0173374	2.37947
ENSG00000101417.11	Testis	height	GIANT_HEIGHT	PXMP4	3.45211e-33	0.771	NA	NA	NA
ENSG00000102908.20	Thyroid	bmi	UKB_21001_Body_mass_index_BMI	NFAT5	5.62254e-20	0.523	0.280438	0.00658447	2.71716
ENSG00000103245.13	Adipose_Subcutaneous	height	GIANT_HEIGHT	NARFL	7.34311e-18	0.675	0.608645	0.680119	0.412301
ENSG00000103245.13	Adrenal_Gland	height	GIANT_HEIGHT	NARFL	8.12506e-18	0.952	2.41371	0.641	0.466301
ENSG00000103245.13	Artery_Aorta	height	GIANT_HEIGHT	NARFL	6.61636e-17	0.778	4.74059	0.558676	0.584809
ENSG00000103245.13	Brain_Cerebellar_Hemisphere	height	GIANT_HEIGHT	NARFL	2.27686e-14	0.805	-1.41614	0.333427	-0.967235
ENSG00000103245.13	Brain_Cerebellum	height	GIANT_HEIGHT	NARFL	1.20666e-18	0.694	0.493177	0.457627	0.742759
ENSG00000103245.13	Brain_Cortex	height	GIANT_HEIGHT	NARFL	4.89278e-14	0.893	-1.26662	0.0170961	-2.38463
ENSG00000103245.13	Brain_Frontal_Cortex_BA9	height	GIANT_HEIGHT	NARFL	2.28885e-18	0.919	-0.556591	0.8602	-0.17612
ENSG00000103245.13	Brain_Nucleus_accumbens_basal_ganglia	height	GIANT_HEIGHT	NARFL	8.32041e-18	0.896	0.767928	0.331899	0.970295
ENSG00000103245.13	Brain_Putamen_basal_ganglia	height	GIANT_HEIGHT	NARFL	2.85268e-17	0.935	-0.801791	0.691705	-0.396543
ENSG00000103245.13	Breast_Mammary_Tissue	height	GIANT_HEIGHT	NARFL	8.24606e-15	0.939	NA	NA	NA
ENSG00000103245.13	Cells_Cultured_fibroblasts	height	GIANT_HEIGHT	NARFL	2.24461e-18	0.953	NA	NA	NA
ENSG00000103245.13	Cells_EBV-transformed_lymphocytes	height	GIANT_HEIGHT	NARFL	6.46563e-18	0.906	NA	NA	NA
ENSG00000103245.13	Colon_Sigmoid	height	GIANT_HEIGHT	NARFL	1.06899e-17	0.94	NA	NA	NA
ENSG00000103245.13	Colon_Transverse	height	GIANT_HEIGHT	NARFL	1.11167e-17	0.943	NA	NA	NA
ENSG00000103245.13	Esophagus_Gastroesophageal_Junction	height	GIANT_HEIGHT	NARFL	1.02681e-17	0.717	1.09093	0.00761121	2.66885
ENSG00000103245.13	Esophagus_Mucosa	height	GIANT_HEIGHT	NARFL	2.79269e-19	0.826	0.621001	0.229638	1.20129
ENSG00000103245.13	Esophagus_Muscularis	height	GIANT_HEIGHT	NARFL	4.52581e-17	0.594	1.06498	0.178888	1.34419
ENSG00000103245.13	Heart_Atrial_Appendage	height	GIANT_HEIGHT	NARFL	2.24791e-19	0.927	-1.53219	0.640317	-0.467256
ENSG00000103245.13	Liver	height	GIANT_HEIGHT	NARFL	2.91865e-11	0.909	-0.0659623	0.946525	-0.0670715
ENSG00000103245.13	Nerve_Tibial	height	GIANT_HEIGHT	NARFL	9.13104e-17	0.939	0.687781	0.194593	1.29711
ENSG00000103245.13	Ovary	height	GIANT_HEIGHT	NARFL	7.50888e-16	0.915	0.102436	0.761782	0.303141
ENSG00000103245.13	Skin_Sun_Exposed_Lower_leg	height	GIANT_HEIGHT	NARFL	1.25325e-13	0.692	0.35863	0.316064	1.00258
ENSG00000103245.13	Small_Intestine_Terminal_Ileum	height	GIANT_HEIGHT	NARFL	4.09269e-16	0.748	-1.14312	0.512483	-0.654977
ENSG00000103245.13	Spleen	height	GIANT_HEIGHT	NARFL	3.75922e-17	0.688	0.092325	0.820113	0.2274
ENSG00000103245.13	Stomach	height	GIANT_HEIGHT	NARFL	1.01341e-18	0.94	NA	NA	NA
ENSG00000103245.13	Testis	height	GIANT_HEIGHT	NARFL	1.49987e-17	0.908	-0.440369	0.380895	-0.876249
ENSG00000103245.13	Thyroid	height	GIANT_HEIGHT	NARFL	9.24149e-18	0.935	2.22434	0.649476	0.45449
ENSG00000103245.13	Uterus	height	GIANT_HEIGHT	NARFL	1.27077e-14	0.897	0.0683902	0.845197	0.19525
ENSG00000103245.13	Vagina	height	GIANT_HEIGHT	NARFL	4.35171e-19	0.821	NA	NA	NA
ENSG00000103245.13	Whole_Blood	height	GIANT_HEIGHT	NARFL	8.13533e-18	0.925	NA	NA	NA
ENSG00000103253.17	Adipose_Subcutaneous	height	GIANT_HEIGHT	HAGHL	1.13064e-15	0.94	-0.232803	0.610581	-0.509244
ENSG00000103253.17	Adrenal_Gland	height	GIANT_HEIGHT	HAGHL	1.12847e-18	0.947	0.0249277	0.949636	0.0631635
ENSG00000103253.17	Cells_Cultured_fibroblasts	height	GIANT_HEIGHT	HAGHL	1.1177e-10	0.949	-0.874626	0.0615921	-1.86922
ENSG00000103253.17	Esophagus_Mucosa	height	GIANT_HEIGHT	HAGHL	4.66626e-16	0.886	0.680434	0.834682	0.2087
ENSG00000103253.17	Heart_Atrial_Appendage	height	GIANT_HEIGHT	HAGHL	2.52213e-18	0.914	0.44406	0.445934	0.762211
ENSG00000103253.17	Heart_Left_Ventricle	height	GIANT_HEIGHT	HAGHL	3.06179e-19	0.936	0.732691	0.483779	0.700238
ENSG00000103253.17	Lung	height	GIANT_HEIGHT	HAGHL	1.51772e-14	0.652	4.40371	0.1764	1.35192
ENSG00000103253.17	Muscle_Skeletal	height	GIANT_HEIGHT	HAGHL	3.67126e-18	0.525	NA	NA	NA
ENSG00000103253.17	Nerve_Tibial	height	GIANT_HEIGHT	HAGHL	2.66728e-17	0.796	-0.300321	0.672315	-0.422972
ENSG00000103253.17	Testis	height	GIANT_HEIGHT	HAGHL	1.27834e-12	0.929	0.824443	0.311784	1.01149
ENSG00000103253.17	Thyroid	height	GIANT_HEIGHT	HAGHL	2.17699e-12	0.873	-0.586362	0.520912	-0.641941
ENSG00000103253.17	Whole_Blood	height	GIANT_HEIGHT	HAGHL	6.04757e-14	0.867	-1.15585	0.0782684	-1.76082
ENSG00000103507.13	Esophagus_Mucosa	hypertension	UKB_20002_1065_self_reported_hypertension	BCKDK	5.56774e-08	0.506	-0.22979	0.1252	-1.53331
ENSG00000103507.13	Whole_Blood	hypertension	UKB_20002_1065_self_reported_hypertension	BCKDK	1.19908e-07	0.555	-0.197265	0.0678605	-1.82593
ENSG00000103510.19	Adipose_Subcutaneous	hypertension	UKB_20002_1065_self_reported_hypertension	KAT8	8.23089e-09	0.692	0.0858525	0.684727	0.406021
ENSG00000103510.19	Adrenal_Gland	hypertension	UKB_20002_1065_self_reported_hypertension	KAT8	5.95458e-09	0.658	0.102207	0.2767	1.08776
ENSG00000103510.19	Artery_Aorta	hypertension	UKB_20002_1065_self_reported_hypertension	KAT8	5.42105e-09	0.61	0.0352804	0.711126	0.370344
ENSG00000103510.19	Artery_Coronary	hypertension	UKB_20002_1065_self_reported_hypertension	KAT8	3.7106e-09	0.712	-0.847983	0.317	-1.00064
ENSG00000103510.19	Artery_Tibial	hypertension	UKB_20002_1065_self_reported_hypertension	KAT8	5.4347e-09	0.679	-0.117801	0.614645	-0.503454
ENSG00000103510.19	Brain_Caudate_basal_ganglia	hypertension	UKB_20002_1065_self_reported_hypertension	KAT8	8.43662e-09	0.596	-2.11266	0.2381	-1.17975
ENSG00000103510.19	Brain_Cerebellar_Hemisphere	hypertension	UKB_20002_1065_self_reported_hypertension	KAT8	3.77525e-09	0.544	0.054392	0.937003	0.0790374
ENSG00000103510.19	Brain_Cerebellum	hypertension	UKB_20002_1065_self_reported_hypertension	KAT8	2.29432e-08	0.598	0.0811985	0.0733963	1.79036
ENSG00000103510.19	Brain_Cortex	hypertension	UKB_20002_1065_self_reported_hypertension	KAT8	5.10361e-09	0.617	0.0886169	0.4531	0.750257
ENSG00000103510.19	Brain_Frontal_Cortex_BA9	hypertension	UKB_20002_1065_self_reported_hypertension	KAT8	1.56224e-08	0.52	0.0228587	0.689171	0.399981
ENSG00000103510.19	Brain_Hippocampus	hypertension	UKB_20002_1065_self_reported_hypertension	KAT8	1.61897e-07	0.554	-0.476431	0.300369	-1.03564
ENSG00000103510.19	Brain_Nucleus_accumbens_basal_ganglia	hypertension	UKB_20002_1065_self_reported_hypertension	KAT8	9.82543e-09	0.537	0.122967	0.128158	1.52141
ENSG00000103510.19	Brain_Putamen_basal_ganglia	hypertension	UKB_20002_1065_self_reported_hypertension	KAT8	3.99392e-09	0.642	0.0850906	0.572108	0.564949
ENSG00000103510.19	Cells_Cultured_fibroblasts	hypertension	UKB_20002_1065_self_reported_hypertension	KAT8	4.26964e-09	0.627	0.149577	0.5486	0.599859
ENSG00000103510.19	Colon_Sigmoid	hypertension	UKB_20002_1065_self_reported_hypertension	KAT8	2.21577e-09	0.525	-10.0036	0.317	-1.00064
ENSG00000103510.19	Esophagus_Mucosa	hypertension	UKB_20002_1065_self_reported_hypertension	KAT8	1.14877e-08	0.567	NA	NA	NA
ENSG00000103510.19	Esophagus_Muscularis	hypertension	UKB_20002_1065_self_reported_hypertension	KAT8	2.35455e-09	0.592	0.0876667	0.629496	0.482437
ENSG00000103510.19	Heart_Atrial_Appendage	hypertension	UKB_20002_1065_self_reported_hypertension	KAT8	5.78821e-09	0.601	NA	NA	NA
ENSG00000103510.19	Heart_Left_Ventricle	hypertension	UKB_20002_1065_self_reported_hypertension	KAT8	2.16567e-08	0.539	0.174948	0.25172	1.14618
ENSG00000103510.19	Liver	hypertension	UKB_20002_1065_self_reported_hypertension	KAT8	3.30043e-09	0.595	NA	NA	NA
ENSG00000103510.19	Lung	hypertension	UKB_20002_1065_self_reported_hypertension	KAT8	2.23421e-09	0.619	1.00985	0.5486	0.599859
ENSG00000103510.19	Muscle_Skeletal	hypertension	UKB_20002_1065_self_reported_hypertension	KAT8	1.08888e-08	0.611	-0.306752	0.228359	-1.2046
ENSG00000103510.19	Nerve_Tibial	hypertension	UKB_20002_1065_self_reported_hypertension	KAT8	1.73536e-09	0.583	-0.00855396	0.961902	0.047767
ENSG00000103510.19	Ovary	hypertension	UKB_20002_1065_self_reported_hypertension	KAT8	1.39047e-07	0.552	0.0297247	0.708036	0.374495
ENSG00000103510.19	Pituitary	hypertension	UKB_20002_1065_self_reported_hypertension	KAT8	4.97946e-08	0.585	NA	NA	NA
ENSG00000103510.19	Skin_Not_Sun_Exposed_Suprapubic	hypertension	UKB_20002_1065_self_reported_hypertension	KAT8	4.1523e-09	0.589	1.08572	0.197333	1.28919
ENSG00000103510.19	Skin_Sun_Exposed_Lower_leg	hypertension	UKB_20002_1065_self_reported_hypertension	KAT8	1.81844e-08	0.614	-0.583573	0.220698	-1.22467
ENSG00000103510.19	Stomach	hypertension	UKB_20002_1065_self_reported_hypertension	KAT8	1.68529e-08	0.578	-0.117723	0.264397	-1.11606
ENSG00000103510.19	Thyroid	hypertension	UKB_20002_1065_self_reported_hypertension	KAT8	2.18244e-08	0.6	0.138431	0.367278	0.901584
ENSG00000103642.11	Adipose_Subcutaneous	height	GIANT_HEIGHT	LACTB	4.33392e-08	0.543	-0.0301339	0.734163	-0.339593
ENSG00000103642.11	Brain_Cerebellum	height	GIANT_HEIGHT	LACTB	6.54802e-08	0.534	-0.0582667	0.859058	-0.177573
ENSG00000103642.11	Brain_Cortex	height	GIANT_HEIGHT	LACTB	9.40945e-08	0.53	-0.0246198	0.864113	-0.171141
ENSG00000103642.11	Breast_Mammary_Tissue	height	GIANT_HEIGHT	LACTB	1.72238e-09	0.526	0.0451408	0.745958	0.323974
ENSG00000103642.11	Esophagus_Gastroesophageal_Junction	height	GIANT_HEIGHT	LACTB	5.22979e-08	0.587	-0.0190497	0.840367	-0.201424
ENSG00000103642.11	Esophagus_Muscularis	height	GIANT_HEIGHT	LACTB	9.29542e-08	0.517	-0.0132375	0.878096	-0.153384
ENSG00000103642.11	Thyroid	height	GIANT_HEIGHT	LACTB	4.4159e-08	0.535	-0.0167503	0.904772	-0.119636
ENSG00000103653.16	Brain_Caudate_basal_ganglia	hypertension	UKB_20002_1065_self_reported_hypertension	CSK	4.78116e-10	0.691	-0.0557256	0.15484	-1.42264
ENSG00000103653.16	Brain_Cerebellum	hypertension	UKB_20002_1065_self_reported_hypertension	CSK	1.87484e-13	0.628	NA	NA	NA
ENSG00000103653.16	Esophagus_Muscularis	hypertension	UKB_20002_1065_self_reported_hypertension	CSK	2.06734e-18	0.653	0.0221434	0.736655	0.336286
ENSG00000104886.11	Whole_Blood	hypertension	UKB_20002_1065_self_reported_hypertension	PLEKHJ1	1.05979e-08	0.514	0.0245208	0.613303	0.505365
ENSG00000105173.13	Skin_Not_Sun_Exposed_Suprapubic	bmi	UKB_21001_Body_mass_index_BMI	CCNE1	4.84418e-11	0.502	0.122142	0.0441247	2.0129
ENSG00000105329.9	Thyroid	CAD	CARDIoGRAM_C4D_CAD_ADDITIVE	TGFB1	1.07683e-07	0.862	0.477285	0.130401	1.51252
ENSG00000105538.9	Cells_Cultured_fibroblasts	hypertension	UKB_20002_1065_self_reported_hypertension	RASIP1	6.47836e-09	0.786	-0.0836028	0.183186	-1.33101
ENSG00000105538.9	Esophagus_Mucosa	hypertension	UKB_20002_1065_self_reported_hypertension	RASIP1	1.65599e-08	0.837	-0.0385551	0.447479	-0.759624
ENSG00000105538.9	Esophagus_Muscularis	hypertension	UKB_20002_1065_self_reported_hypertension	RASIP1	5.84664e-09	0.531	-0.0646819	0.370231	-0.896041
ENSG00000105538.9	Skin_Not_Sun_Exposed_Suprapubic	hypertension	UKB_20002_1065_self_reported_hypertension	RASIP1	1.32079e-08	0.817	-0.12507	0.385118	-0.868504
ENSG00000105538.9	Skin_Sun_Exposed_Lower_leg	hypertension	UKB_20002_1065_self_reported_hypertension	RASIP1	5.31365e-08	0.532	-0.0527308	0.105947	-1.61668
ENSG00000105538.9	Testis	hypertension	UKB_20002_1065_self_reported_hypertension	RASIP1	6.7328e-08	0.575	-0.0219913	0.264466	-1.1159
ENSG00000105810.9	Testis	height	GIANT_HEIGHT	CDK6	2.24335e-88	0.777	-1.7817	1.15323e-13	-7.42205
ENSG00000106003.12	Colon_Transverse	hypertension	UKB_20002_1065_self_reported_hypertension	LFNG	2.38892e-10	0.854	0.0330714	0.278779	1.08307
ENSG00000106003.12	Small_Intestine_Terminal_Ileum	hypertension	UKB_20002_1065_self_reported_hypertension	LFNG	5.06359e-08	0.667	0.0361105	0.763916	0.300343
ENSG00000106367.13	Skin_Sun_Exposed_Lower_leg	bmi	UKB_21001_Body_mass_index_BMI	AP1S1	1.70898e-07	0.749	0.0400605	0.541963	0.609847
ENSG00000106392.10	Adrenal_Gland	hypertension	UKB_20002_1065_self_reported_hypertension	C1GALT1	2.39882e-09	0.661	0.0353851	0.144015	1.461
ENSG00000106392.10	Artery_Aorta	hypertension	UKB_20002_1065_self_reported_hypertension	C1GALT1	5.92244e-09	0.517	0.0547428	0.118276	1.56205
ENSG00000106392.10	Brain_Cortex	hypertension	UKB_20002_1065_self_reported_hypertension	C1GALT1	7.69174e-08	0.511	0.0369367	0.108177	1.60644
ENSG00000106392.10	Breast_Mammary_Tissue	hypertension	UKB_20002_1065_self_reported_hypertension	C1GALT1	3.77951e-10	0.501	0.0364439	0.134236	1.49761
ENSG00000106392.10	Colon_Sigmoid	hypertension	UKB_20002_1065_self_reported_hypertension	C1GALT1	4.58373e-08	0.561	0.022129	0.246747	1.15829
ENSG00000106392.10	Colon_Transverse	hypertension	UKB_20002_1065_self_reported_hypertension	C1GALT1	1.44271e-10	0.546	0.0217336	0.185248	1.32477
ENSG00000106392.10	Esophagus_Gastroesophageal_Junction	hypertension	UKB_20002_1065_self_reported_hypertension	C1GALT1	1.81496e-08	0.565	0.0246691	0.257603	1.13208
ENSG00000106392.10	Esophagus_Muscularis	hypertension	UKB_20002_1065_self_reported_hypertension	C1GALT1	1.69711e-11	0.532	0.0273079	0.0856817	1.71863
ENSG00000106392.10	Heart_Left_Ventricle	hypertension	UKB_20002_1065_self_reported_hypertension	C1GALT1	6.73071e-09	0.54	0.0349838	0.156473	1.41703
ENSG00000106392.10	Lung	hypertension	UKB_20002_1065_self_reported_hypertension	C1GALT1	1.78024e-09	0.521	0.0293354	0.299555	1.03739
ENSG00000106392.10	Nerve_Tibial	hypertension	UKB_20002_1065_self_reported_hypertension	C1GALT1	1.42573e-08	0.509	0.0179547	0.183504	1.33004
ENSG00000106392.10	Skin_Not_Sun_Exposed_Suprapubic	hypertension	UKB_20002_1065_self_reported_hypertension	C1GALT1	1.86085e-08	0.514	0.0137588	0.498721	0.676504
ENSG00000106392.10	Spleen	hypertension	UKB_20002_1065_self_reported_hypertension	C1GALT1	1.59176e-07	0.505	0.0157514	0.297053	1.04277
ENSG00000106392.10	Stomach	hypertension	UKB_20002_1065_self_reported_hypertension	C1GALT1	4.84449e-09	0.547	0.0241191	0.201163	1.27825
ENSG00000107105.14	Esophagus_Muscularis	asthma	UKB_20002_1111_self_reported_asthma	ELAVL2	4.2094e-09	0.532	-0.0256031	0.681083	-0.410986
ENSG00000107443.15	Cells_Cultured_fibroblasts	height	GIANT_HEIGHT	CCNJ	5.17991e-08	0.693	-0.127469	0.71644	-0.363221
ENSG00000107485.15	Cells_Cultured_fibroblasts	asthma	UKB_20002_1111_self_reported_asthma	GATA3	2.8685e-36	0.846	-0.0684985	0.00194531	-3.09846
ENSG00000107798.17	Adrenal_Gland	CAD	CARDIoGRAM_C4D_CAD_ADDITIVE	LIPA	2.84056e-10	0.767	0.0522068	0.0746035	1.78289
ENSG00000107798.17	Artery_Aorta	CAD	CARDIoGRAM_C4D_CAD_ADDITIVE	LIPA	4.98127e-08	0.505	0.112921	0.0733395	1.79071
ENSG00000107798.17	Artery_Aorta	CAD	CARDIoGRAM_C4D_CAD_ADDITIVE	LIPA	4.98127e-08	0.927	0.112921	0.0733395	1.79071
ENSG00000107798.17	Colon_Transverse	CAD	CARDIoGRAM_C4D_CAD_ADDITIVE	LIPA	2.05854e-08	0.918	0.0492067	0.0934668	1.67739
ENSG00000107798.17	Lung	CAD	CARDIoGRAM_C4D_CAD_ADDITIVE	LIPA	1.96656e-12	0.874	0.0578688	0.0587006	1.89043
ENSG00000107798.17	Pancreas	CAD	CARDIoGRAM_C4D_CAD_ADDITIVE	LIPA	2.19325e-11	0.81	0.055156	0.0780642	1.76203
ENSG00000107798.17	Spleen	CAD	CARDIoGRAM_C4D_CAD_ADDITIVE	LIPA	2.89898e-13	0.881	0.0437693	0.0479584	1.97774
ENSG00000107798.17	Whole_Blood	CAD	CARDIoGRAM_C4D_CAD_ADDITIVE	LIPA	7.34465e-13	0.938	0.0425775	0.0542296	1.925
ENSG00000108932.11	Artery_Tibial	height	GIANT_HEIGHT	SLC16A6	1.0857e-10	0.647	0.718801	0.0583901	1.89276
ENSG00000108932.11	Lung	height	GIANT_HEIGHT	SLC16A6	6.77223e-10	0.532	0.515997	0.107028	1.6117
ENSG00000109944.10	Testis	height	GIANT_HEIGHT	C11orf63	9.84448e-09	0.52	0.242884	0.0272779	2.20752
ENSG00000111237.18	Lung	bmi	UKB_21001_Body_mass_index_BMI	VPS29	4.4512e-08	0.749	0.0629464	0.577665	0.556799
ENSG00000112041.12	Artery_Tibial	bmi	UKB_21001_Body_mass_index_BMI	TULP1	1.22975e-10	0.933	-0.639963	0.160264	-1.40419
ENSG00000112041.12	Esophagus_Muscularis	height	GIANT_HEIGHT	TULP1	2.20566e-33	0.844	1.34375	4.03019e-09	5.88295
ENSG00000112137.17	Artery_Aorta	CAD	CARDIoGRAM_C4D_CAD_ADDITIVE	PHACTR1	2.24642e-39	1	-0.182597	7.4843e-08	-5.37914
ENSG00000112137.17	Artery_Aorta	migraine	UKB_20002_1265_self_reported_migraine	PHACTR1	1.2427e-14	1	0.0617516	0.224545	1.21453
ENSG00000112137.17	Artery_Coronary	CAD	CARDIoGRAM_C4D_CAD_ADDITIVE	PHACTR1	1.95247e-37	0.998	-0.231187	2.04704e-07	-5.19501
ENSG00000112137.17	Artery_Coronary	migraine	UKB_20002_1265_self_reported_migraine	PHACTR1	2.50514e-13	0.992	0.0689587	0.330382	0.973346
ENSG00000112137.17	Artery_Tibial	CAD	CARDIoGRAM_C4D_CAD_ADDITIVE	PHACTR1	1.55932e-33	1	-0.0961661	9.88033e-07	-4.89401
ENSG00000112137.17	Artery_Tibial	migraine	UKB_20002_1265_self_reported_migraine	PHACTR1	7.83649e-14	1	0.0258984	0.386664	0.865684
ENSG00000112182.14	Pancreas	asthma	UKB_20002_1111_self_reported_asthma	BACH2	5.74381e-16	0.651	0.226025	0.0115543	2.52547
ENSG00000112414.14	Adipose_Subcutaneous	height	GIANT_HEIGHT	ADGRG6	2.40394e-41	0.669	1.41131	1.80751e-11	6.72078
ENSG00000112414.14	Skin_Sun_Exposed_Lower_leg	height	GIANT_HEIGHT	ADGRG6	1.52999e-52	0.514	1.43707	1.05338e-09	6.1011
ENSG00000112562.18	Thyroid	height	GIANT_HEIGHT	SMOC2	5.19463e-10	0.775	0.374499	0.0312538	2.15383
ENSG00000113083.13	Adipose_Subcutaneous	height	GIANT_HEIGHT	LOX	1.7421e-07	0.612	-0.54537	0.123164	-1.54163
ENSG00000113389.15	Lung	height	GIANT_HEIGHT	NPR3	6.86762e-25	0.742	-0.409356	0.0362315	-2.09432
ENSG00000113389.15	Lung	hypertension	UKB_20002_1065_self_reported_hypertension	NPR3	8.13368e-36	0.774	0.112995	0.00666018	2.71337
ENSG00000113389.15	Nerve_Tibial	height	GIANT_HEIGHT	NPR3	2.31291e-34	0.644	-0.490808	0.000234081	-3.67908
ENSG00000113389.15	Nerve_Tibial	hypertension	UKB_20002_1065_self_reported_hypertension	NPR3	2.86536e-28	0.82	0.100559	0.000244673	3.66777
ENSG00000113389.15	Testis	height	GIANT_HEIGHT	NPR3	2.48164e-36	0.597	-0.676141	7.4153e-06	-4.48141
ENSG00000113389.15	Testis	hypertension	UKB_20002_1065_self_reported_hypertension	NPR3	1.06897e-32	0.799	0.124548	6.11579e-05	4.0083
ENSG00000115380.19	Adipose_Visceral_Omentum	height	GIANT_HEIGHT	EFEMP1	4.6056e-36	0.687	-1.19688	1.03023e-08	-5.72567
ENSG00000115486.11	Adipose_Subcutaneous	CAD	CARDIoGRAM_C4D_CAD_ADDITIVE	GGCX	7.346e-10	0.887	0.0928057	0.00377324	2.89652
ENSG00000115486.11	Brain_Cerebellar_Hemisphere	CAD	CARDIoGRAM_C4D_CAD_ADDITIVE	GGCX	1.50554e-08	0.517	0.0386943	0.00930697	2.60057
ENSG00000115486.11	Brain_Cerebellum	CAD	CARDIoGRAM_C4D_CAD_ADDITIVE	GGCX	1.16124e-08	0.751	0.0405647	0.0105627	2.55684
ENSG00000115486.11	Breast_Mammary_Tissue	CAD	CARDIoGRAM_C4D_CAD_ADDITIVE	GGCX	2.07006e-08	0.527	0.09287	0.0049173	2.8124
ENSG00000115486.11	Heart_Left_Ventricle	CAD	CARDIoGRAM_C4D_CAD_ADDITIVE	GGCX	1.90158e-08	0.864	0.138749	0.0122248	2.50559
ENSG00000115486.11	Lung	CAD	CARDIoGRAM_C4D_CAD_ADDITIVE	GGCX	5.77083e-10	0.769	0.100056	0.0215513	2.29818
ENSG00000115486.11	Muscle_Skeletal	CAD	CARDIoGRAM_C4D_CAD_ADDITIVE	GGCX	4.46024e-09	0.79	0.101934	0.00862721	2.62648
ENSG00000115486.11	Spleen	CAD	CARDIoGRAM_C4D_CAD_ADDITIVE	GGCX	7.33305e-08	0.872	0.058072	0.0348564	2.11002
ENSG00000115486.11	Testis	CAD	CARDIoGRAM_C4D_CAD_ADDITIVE	GGCX	5.05865e-08	0.754	0.0442772	0.0189963	2.3456
ENSG00000115486.11	Thyroid	CAD	CARDIoGRAM_C4D_CAD_ADDITIVE	GGCX	2.56742e-08	0.829	0.0714971	0.0636738	1.85446
ENSG00000115486.11	Whole_Blood	CAD	CARDIoGRAM_C4D_CAD_ADDITIVE	GGCX	1.15648e-08	0.783	0.0482575	0.011872	2.51593
ENSG00000115561.15	Brain_Cortex	bmi	UKB_21001_Body_mass_index_BMI	CHMP3	1.19155e-09	0.508	-0.053289	0.678665	-0.414285
ENSG00000115604.10	Esophagus_Muscularis	asthma	UKB_20002_1111_self_reported_asthma	IL18R1	3.73649e-12	0.518	0.0719829	0.128088	1.52168
ENSG00000116288.12	Whole_Blood	IBD	IBD.EUR.Inflammatory_Bowel_Disease	PARK7	1.18839e-08	0.582	-0.234811	0.00702739	-2.69554
ENSG00000116604.17	Artery_Tibial	migraine	UKB_20002_1265_self_reported_migraine	MEF2D	3.93e-08	0.84	0.0957252	0.0402194	2.05149
ENSG00000117122.13	Adipose_Subcutaneous	height	GIANT_HEIGHT	MFAP2	9.60631e-33	0.757	0.812608	7.07346e-05	3.9738
ENSG00000117122.13	Adipose_Visceral_Omentum	height	GIANT_HEIGHT	MFAP2	1.67525e-33	0.816	0.785974	9.27715e-08	5.34034
ENSG00000117122.13	Adrenal_Gland	height	GIANT_HEIGHT	MFAP2	9.39199e-28	0.86	0.59138	1.61987e-05	4.31172
ENSG00000117122.13	Brain_Amygdala	height	GIANT_HEIGHT	MFAP2	6.49198e-24	0.627	0.851511	1.88557e-05	4.27803
ENSG00000117122.13	Brain_Hippocampus	height	GIANT_HEIGHT	MFAP2	6.64515e-40	0.865	NA	NA	NA
ENSG00000117122.13	Brain_Putamen_basal_ganglia	height	GIANT_HEIGHT	MFAP2	2.04503e-30	0.825	1.85357	1.12589e-05	4.39147
ENSG00000117122.13	Brain_Spinal_cord_cervical_c-1	height	GIANT_HEIGHT	MFAP2	8.89943e-12	0.802	0.275671	0.00628613	2.73247
ENSG00000117122.13	Cells_Cultured_fibroblasts	height	GIANT_HEIGHT	MFAP2	4.0993e-29	0.676	0.471484	2.39212e-05	4.22474
ENSG00000117122.13	Colon_Transverse	height	GIANT_HEIGHT	MFAP2	1.26807e-28	0.668	0.634458	0.00963901	2.58852
ENSG00000117122.13	Esophagus_Gastroesophageal_Junction	height	GIANT_HEIGHT	MFAP2	1.01845e-38	0.762	0.859667	2.74892e-07	5.13989
ENSG00000117122.13	Esophagus_Muscularis	height	GIANT_HEIGHT	MFAP2	8.4187e-40	0.796	0.75539	1.35608e-06	4.83135
ENSG00000117122.13	Muscle_Skeletal	height	GIANT_HEIGHT	MFAP2	7.93428e-34	0.814	0.781412	3.38856e-06	4.64574
ENSG00000117122.13	Skin_Sun_Exposed_Lower_leg	height	GIANT_HEIGHT	MFAP2	1.52183e-24	0.546	0.597446	8.70353e-05	3.92415
ENSG00000118526.6	Artery_Aorta	CAD	CARDIoGRAM_C4D_CAD_ADDITIVE	TCF21	1.41699e-09	0.526	-0.0689719	0.278102	-1.08459
ENSG00000118526.6	Artery_Aorta	hypertension	UKB_20002_1065_self_reported_hypertension	TCF21	1.18767e-07	0.784	-0.076803	0.12118	-1.54984
ENSG00000118526.6	Artery_Coronary	CAD	CARDIoGRAM_C4D_CAD_ADDITIVE	TCF21	5.57578e-11	0.626	-0.0444433	0.30797	-1.01949
ENSG00000118526.6	Cells_Cultured_fibroblasts	CAD	CARDIoGRAM_C4D_CAD_ADDITIVE	TCF21	4.08176e-10	0.823	-0.00901635	0.80355	-0.248755
ENSG00000118526.6	Cells_Cultured_fibroblasts	hypertension	UKB_20002_1065_self_reported_hypertension	TCF21	5.62191e-08	0.594	-0.0311825	0.192607	-1.30291
ENSG00000118526.6	Small_Intestine_Terminal_Ileum	CAD	CARDIoGRAM_C4D_CAD_ADDITIVE	TCF21	7.98455e-08	0.617	-0.0146281	0.806433	-0.24503
ENSG00000118965.14	Esophagus_Mucosa	height	GIANT_HEIGHT	WDR35	7.26621e-11	0.55	-0.0585147	0.824374	-0.221923
ENSG00000118965.14	Thyroid	height	GIANT_HEIGHT	WDR35	1.37257e-12	0.601	-0.0583284	0.587096	-0.543049
ENSG00000119906.11	Esophagus_Muscularis	height	GIANT_HEIGHT	SLF2	2.28198e-12	0.536	1.83086	0.0225942	2.28023
ENSG00000120833.13	Heart_Atrial_Appendage	height	GIANT_HEIGHT	SOCS2	6.02338e-29	0.598	NA	NA	NA
ENSG00000121068.13	Prostate	height	GIANT_HEIGHT	TBX2	1.10078e-37	0.817	1.00843	1.32426e-06	4.83608
ENSG00000122515.14	Brain_Cortex	bmi	UKB_21001_Body_mass_index_BMI	ZMIZ2	2.62041e-10	0.792	-0.0718506	0.5553	-0.589837
ENSG00000122515.14	Brain_Nucleus_accumbens_basal_ganglia	bmi	UKB_21001_Body_mass_index_BMI	ZMIZ2	7.66752e-13	0.74	-0.0675274	0.532188	-0.624669
ENSG00000122515.14	Brain_Putamen_basal_ganglia	bmi	UKB_21001_Body_mass_index_BMI	ZMIZ2	1.80675e-09	0.718	-0.083781	0.469084	-0.72397
ENSG00000122515.14	Liver	bmi	UKB_21001_Body_mass_index_BMI	ZMIZ2	2.00612e-16	0.796	0.358733	0.347377	0.93969
ENSG00000122691.12	Artery_Aorta	CAD	CARDIoGRAM_C4D_CAD_ADDITIVE	TWIST1	6.88701e-11	0.967	0.196933	0.044026	2.01384
ENSG00000123384.13	Artery_Aorta	migraine	UKB_20002_1265_self_reported_migraine	LRP1	1.31645e-21	0.996	0.234055	0.06915	1.81744
ENSG00000123384.13	Artery_Coronary	migraine	UKB_20002_1265_self_reported_migraine	LRP1	3.03973e-08	0.848	NA	NA	NA
ENSG00000123384.13	Artery_Tibial	migraine	UKB_20002_1265_self_reported_migraine	LRP1	8.73124e-23	0.998	0.157637	0.0757643	1.77581
ENSG00000123684.12	Heart_Atrial_Appendage	height	GIANT_HEIGHT	LPGAT1	1.10101e-07	0.522	NA	NA	NA
ENSG00000123737.12	Cells_EBV-transformed_lymphocytes	height	GIANT_HEIGHT	EXOSC9	7.63569e-10	0.59	0.0314529	0.787663	0.269346
ENSG00000123737.12	Whole_Blood	height	GIANT_HEIGHT	EXOSC9	3.70363e-11	0.617	0.103482	0.648536	0.455797
ENSG00000124160.11	Brain_Nucleus_accumbens_basal_ganglia	bmi	UKB_21001_Body_mass_index_BMI	NCOA5	1.92956e-08	0.525	NA	NA	NA
ENSG00000125899.7	Testis	hypertension	UKB_20002_1065_self_reported_hypertension	C20orf187	1.55888e-21	0.945	-0.0964027	0.00321362	-2.94653
ENSG00000125965.8	Brain_Frontal_Cortex_BA9	height	GIANT_HEIGHT	GDF5	5.0324e-102	0.623	1.92746	5.73439e-23	9.86792
ENSG00000125965.8	Colon_Sigmoid	height	GIANT_HEIGHT	GDF5	1.7723e-127	0.766	1.23513	4.27516e-22	9.6643
ENSG00000125965.8	Thyroid	height	GIANT_HEIGHT	GDF5	5.4392e-116	0.947	1.91366	6.25519e-21	9.38561
ENSG00000128272.14	Esophagus_Mucosa	height	GIANT_HEIGHT	ATF4	1.04153e-07	0.912	-0.0682432	0.80082	-0.252286
ENSG00000130338.12	Thyroid	height	GIANT_HEIGHT	TULP4	6.09978e-15	0.638	0.452679	0.045037	2.00431
ENSG00000130584.10	Brain_Anterior_cingulate_cortex_BA24	hypertension	UKB_20002_1065_self_reported_hypertension	ZBTB46	6.06476e-10	0.696	-0.0987472	0.10177	-1.63633
ENSG00000130584.10	Brain_Caudate_basal_ganglia	hypertension	UKB_20002_1065_self_reported_hypertension	ZBTB46	1.04104e-07	0.537	-0.283164	0.00916021	-2.60602
ENSG00000130584.10	Brain_Nucleus_accumbens_basal_ganglia	hypertension	UKB_20002_1065_self_reported_hypertension	ZBTB46	1.49409e-09	0.891	-0.0464417	0.390626	-0.858483
ENSG00000131323.14	Brain_Cortex	bmi	UKB_21001_Body_mass_index_BMI	TRAF3	1.42711e-14	0.536	0.353204	0.0106433	2.5542
ENSG00000131435.12	Cells_Cultured_fibroblasts	height	GIANT_HEIGHT	PDLIM4	1.99766e-35	0.86	-0.565048	0.000843566	-3.33809
ENSG00000131435.12	Prostate	height	GIANT_HEIGHT	PDLIM4	1.70877e-32	0.75	-0.698799	0.000293219	-3.62122
ENSG00000131435.12	Thyroid	height	GIANT_HEIGHT	PDLIM4	2.55191e-34	0.533	-0.381045	0.00275657	-2.99366
ENSG00000131668.13	Colon_Transverse	bmi	UKB_21001_Body_mass_index_BMI	BARX1	5.30207e-09	0.659	-0.160876	0.205844	-1.26508
ENSG00000132481.6	Nerve_Tibial	hypertension	UKB_20002_1065_self_reported_hypertension	TRIM47	1.63996e-08	0.759	0.0502247	0.190712	1.30848
ENSG00000132481.6	Thyroid	hypertension	UKB_20002_1065_self_reported_hypertension	TRIM47	8.15592e-08	0.581	0.0844943	0.105233	1.62
ENSG00000132510.10	Adipose_Subcutaneous	hypertension	UKB_20002_1065_self_reported_hypertension	KDM6B	5.55968e-09	0.728	-0.101707	0.150989	-1.43605
ENSG00000132510.10	Artery_Tibial	hypertension	UKB_20002_1065_self_reported_hypertension	KDM6B	1.80838e-11	0.799	-0.0425818	0.206885	-1.26218
ENSG00000132510.10	Brain_Cortex	hypertension	UKB_20002_1065_self_reported_hypertension	KDM6B	5.5388e-13	0.743	-0.0681259	0.179917	-1.34101
ENSG00000132510.10	Cells_Cultured_fibroblasts	hypertension	UKB_20002_1065_self_reported_hypertension	KDM6B	4.65529e-09	0.671	NA	NA	NA
ENSG00000132510.10	Colon_Sigmoid	hypertension	UKB_20002_1065_self_reported_hypertension	KDM6B	1.79501e-14	0.701	-0.0956618	0.188539	-1.31491
ENSG00000132510.10	Esophagus_Gastroesophageal_Junction	hypertension	UKB_20002_1065_self_reported_hypertension	KDM6B	4.90558e-12	0.678	-0.021567	0.487164	-0.694827
ENSG00000132510.10	Esophagus_Muscularis	hypertension	UKB_20002_1065_self_reported_hypertension	KDM6B	2.60375e-12	0.693	-0.0424198	0.233877	-1.19043
ENSG00000132510.10	Skin_Sun_Exposed_Lower_leg	hypertension	UKB_20002_1065_self_reported_hypertension	KDM6B	7.9412e-11	0.65	-0.067896	0.120988	-1.55064
ENSG00000132510.10	Testis	hypertension	UKB_20002_1065_self_reported_hypertension	KDM6B	4.69485e-11	0.591	-0.0298009	0.283209	-1.07314
ENSG00000133789.14	Artery_Tibial	hypertension	UKB_20002_1065_self_reported_hypertension	SWAP70	2.63985e-09	0.571	0.10182	0.00611467	2.74157
ENSG00000134198.9	Artery_Aorta	migraine	UKB_20002_1265_self_reported_migraine	TSPAN2	8.84745e-11	0.952	0.159431	0.182335	1.3336
ENSG00000134222.16	Cells_Cultured_fibroblasts	CAD	CARDIoGRAM_C4D_CAD_ADDITIVE	PSRC1	1.91919e-19	0.916	-0.167785	0.00436032	-2.85085
ENSG00000134222.16	Cells_Cultured_fibroblasts	height	GIANT_HEIGHT	PSRC1	8.17488e-08	0.842	0.140565	0.522601	0.639341
ENSG00000134222.16	Esophagus_Gastroesophageal_Junction	height	GIANT_HEIGHT	PSRC1	1.13112e-08	0.819	0.158092	0.533713	0.622349
ENSG00000134222.16	Esophagus_Mucosa	CAD	CARDIoGRAM_C4D_CAD_ADDITIVE	PSRC1	1.66127e-18	0.851	-0.0944023	0.000166148	-3.7656
ENSG00000134222.16	Esophagus_Muscularis	CAD	CARDIoGRAM_C4D_CAD_ADDITIVE	PSRC1	2.82125e-09	0.759	-0.218823	0.0294129	-2.17791
ENSG00000134222.16	Liver	CAD	CARDIoGRAM_C4D_CAD_ADDITIVE	PSRC1	2.197e-18	0.93	-0.0589206	0.00057564	-3.44284
ENSG00000134222.16	Muscle_Skeletal	CAD	CARDIoGRAM_C4D_CAD_ADDITIVE	PSRC1	2.5998e-10	0.831	-0.110265	0.00412375	-2.86854
ENSG00000134222.16	Nerve_Tibial	CAD	CARDIoGRAM_C4D_CAD_ADDITIVE	PSRC1	4.89677e-12	0.968	-0.0933965	0.0850462	-1.72213
ENSG00000134222.16	Skin_Sun_Exposed_Lower_leg	CAD	CARDIoGRAM_C4D_CAD_ADDITIVE	PSRC1	1.69708e-11	0.691	-0.202874	0.00119271	-3.24062
ENSG00000134222.16	Testis	CAD	CARDIoGRAM_C4D_CAD_ADDITIVE	PSRC1	4.79175e-10	0.536	-0.106579	0.00337785	-2.93108
ENSG00000134222.16	Whole_Blood	CAD	CARDIoGRAM_C4D_CAD_ADDITIVE	PSRC1	3.00638e-18	0.955	-0.164828	0.00223931	-3.05651
ENSG00000134243.11	Liver	CAD	CARDIoGRAM_C4D_CAD_ADDITIVE	SORT1	2.04105e-19	0.952	-0.0512047	0.000347511	-3.57704
ENSG00000134569.9	Brain_Caudate_basal_ganglia	hypertension	UKB_20002_1065_self_reported_hypertension	LRP4	9.61316e-14	0.666	-0.0898691	0.0574469	-1.8999
ENSG00000134569.9	Brain_Cortex	hypertension	UKB_20002_1065_self_reported_hypertension	LRP4	1.34607e-13	0.742	-0.111916	0.00710699	-2.69179
ENSG00000134824.13	Heart_Atrial_Appendage	asthma	UKB_20002_1111_self_reported_asthma	FADS2	1.66812e-08	0.645	-0.0228907	0.502461	-0.670623
ENSG00000134825.15	Heart_Atrial_Appendage	asthma	UKB_20002_1111_self_reported_asthma	TMEM258	1.6629e-09	0.658	-0.0420788	0.61054	-0.509303
ENSG00000134825.15	Muscle_Skeletal	asthma	UKB_20002_1111_self_reported_asthma	TMEM258	1.36278e-07	0.597	-0.0365735	0.533431	-0.622776
ENSG00000135362.13	Esophagus_Muscularis	asthma	UKB_20002_1111_self_reported_asthma	PRR5L	9.59449e-08	0.79	-0.2238	0.200081	-1.28132
ENSG00000135541.20	Artery_Tibial	asthma	UKB_20002_1111_self_reported_asthma	AHI1	1.17244e-09	0.882	-0.120575	0.0223997	-2.28352
ENSG00000135541.20	Whole_Blood	asthma	UKB_20002_1111_self_reported_asthma	AHI1	8.96824e-08	0.55	-0.24622	0.00776235	-2.66224
ENSG00000135698.9	Pituitary	height	GIANT_HEIGHT	MPHOSPH6	1.80417e-08	0.519	0.130426	0.178574	1.34516
ENSG00000135744.7	Brain_Cerebellar_Hemisphere	hypertension	UKB_20002_1065_self_reported_hypertension	AGT	2.97788e-12	0.694	-0.0198398	0.129458	-1.51624
ENSG00000135744.7	Brain_Cerebellum	hypertension	UKB_20002_1065_self_reported_hypertension	AGT	6.4855e-13	0.745	-0.0229081	0.0804429	-1.74812
ENSG00000136379.11	Heart_Atrial_Appendage	hypertension	UKB_20002_1065_self_reported_hypertension	ABHD17C	2.25706e-09	0.711	0.0827225	0.0363026	2.09352
ENSG00000136485.14	Brain_Hypothalamus	bmi	UKB_21001_Body_mass_index_BMI	DCAF7	7.96227e-09	0.858	-0.0366906	0.796155	-0.258326
ENSG00000136573.12	Cells_Cultured_fibroblasts	bmi	UKB_21001_Body_mass_index_BMI	BLK	6.56719e-14	0.547	-0.244094	0.000811122	-3.34897
ENSG00000137098.13	Adipose_Subcutaneous	height	GIANT_HEIGHT	SPAG8	7.59847e-08	0.541	-0.582816	0.038584	-2.0686
ENSG00000137098.13	Artery_Tibial	height	GIANT_HEIGHT	SPAG8	3.80646e-11	0.905	-0.343253	0.118536	-1.56095
ENSG00000137098.13	Breast_Mammary_Tissue	height	GIANT_HEIGHT	SPAG8	3.42954e-08	0.875	NA	NA	NA
ENSG00000137098.13	Pituitary	height	GIANT_HEIGHT	SPAG8	4.8804e-08	0.855	-0.373994	0.0777805	-1.76371
ENSG00000137098.13	Skin_Not_Sun_Exposed_Suprapubic	height	GIANT_HEIGHT	SPAG8	1.72259e-09	0.885	-0.339725	0.105471	-1.61889
ENSG00000137098.13	Skin_Sun_Exposed_Lower_leg	height	GIANT_HEIGHT	SPAG8	4.79258e-08	0.79	-0.296995	0.234279	-1.18941
ENSG00000137098.13	Thyroid	height	GIANT_HEIGHT	SPAG8	1.15968e-09	0.935	-0.290768	0.0412673	-2.04083
ENSG00000137501.17	Cells_Cultured_fibroblasts	height	GIANT_HEIGHT	SYTL2	4.44999e-08	0.618	-0.0180907	0.891456	-0.136462
ENSG00000137806.8	Cells_Cultured_fibroblasts	height	GIANT_HEIGHT	NDUFAF1	9.40882e-12	0.785	0.194623	0.0214546	2.29989
ENSG00000137806.8	Esophagus_Gastroesophageal_Junction	height	GIANT_HEIGHT	NDUFAF1	4.73229e-12	0.578	0.343973	0.0283428	2.19251
ENSG00000137806.8	Esophagus_Muscularis	height	GIANT_HEIGHT	NDUFAF1	1.58907e-10	0.742	0.1113	0.104165	1.62499
ENSG00000138039.14	Thyroid	bmi	UKB_21001_Body_mass_index_BMI	LHCGR	1.73213e-07	0.767	0.386214	0.459733	0.739287
ENSG00000138193.15	Skin_Sun_Exposed_Lower_leg	hypertension	UKB_20002_1065_self_reported_hypertension	PLCE1	1.39319e-07	0.915	0.0430958	0.472631	0.718205
ENSG00000138439.11	Artery_Aorta	CAD	CARDIoGRAM_C4D_CAD_ADDITIVE	FAM117B	5.82817e-15	0.512	-0.163272	0.00524972	-2.7913
ENSG00000138675.16	Kidney_Cortex	hypertension	UKB_20002_1065_self_reported_hypertension	FGF5	1.72811e-54	0.801	0.119148	0.000109334	3.86889
ENSG00000139155.8	Esophagus_Mucosa	height	GIANT_HEIGHT	SLCO1C1	2.96361e-14	0.614	0.437355	0.136376	1.48942
ENSG00000139514.12	Whole_Blood	height	GIANT_HEIGHT	SLC7A1	4.15585e-10	0.751	-2.77136	0.0227726	-2.27723
ENSG00000139624.12	Brain_Nucleus_accumbens_basal_ganglia	hypertension	UKB_20002_1065_self_reported_hypertension	CERS5	5.58583e-08	0.61	0.0391469	0.179118	1.34348
ENSG00000139624.12	Nerve_Tibial	hypertension	UKB_20002_1065_self_reported_hypertension	CERS5	9.02122e-09	0.845	0.0266824	0.136044	1.49069
ENSG00000140455.16	Whole_Blood	bmi	UKB_21001_Body_mass_index_BMI	USP3	9.67708e-08	0.526	-0.237642	0.0520917	-1.94238
ENSG00000140465.13	Adipose_Subcutaneous	hypertension	UKB_20002_1065_self_reported_hypertension	CYP1A1	1.93836e-19	0.749	0.102069	0.339561	0.955033
ENSG00000140465.13	Adipose_Visceral_Omentum	hypertension	UKB_20002_1065_self_reported_hypertension	CYP1A1	2.90533e-14	0.789	0.0375293	0.575324	0.560228
ENSG00000140465.13	Artery_Tibial	hypertension	UKB_20002_1065_self_reported_hypertension	CYP1A1	2.55949e-22	0.681	-0.0261785	0.667454	-0.429645
ENSG00000140465.13	Breast_Mammary_Tissue	hypertension	UKB_20002_1065_self_reported_hypertension	CYP1A1	5.22355e-09	0.731	-0.101475	0.173607	-1.3607
ENSG00000140465.13	Colon_Transverse	hypertension	UKB_20002_1065_self_reported_hypertension	CYP1A1	6.72807e-13	0.647	-0.620381	0.0899598	-1.69561
ENSG00000140465.13	Esophagus_Muscularis	hypertension	UKB_20002_1065_self_reported_hypertension	CYP1A1	8.12702e-09	0.586	-0.0541386	0.26654	-1.11107
ENSG00000140465.13	Lung	hypertension	UKB_20002_1065_self_reported_hypertension	CYP1A1	1.07493e-20	0.651	NA	NA	NA
ENSG00000140465.13	Muscle_Skeletal	hypertension	UKB_20002_1065_self_reported_hypertension	CYP1A1	4.00518e-19	0.564	0.0810446	0.348652	0.937208
ENSG00000140465.13	Thyroid	hypertension	UKB_20002_1065_self_reported_hypertension	CYP1A1	5.73732e-20	0.559	0.14461	0.688113	0.401417
ENSG00000140564.11	Esophagus_Muscularis	hypertension	UKB_20002_1065_self_reported_hypertension	FURIN	2.35186e-23	0.743	0.235871	0.266735	1.11061
ENSG00000141452.9	Skin_Not_Sun_Exposed_Suprapubic	bmi	UKB_21001_Body_mass_index_BMI	C18orf8	4.85312e-14	0.512	-0.21333	0.00149039	-3.17655
ENSG00000141627.13	Esophagus_Mucosa	height	GIANT_HEIGHT	DYM	3.00945e-14	0.528	0.382679	0.128191	1.52128
ENSG00000141627.13	Whole_Blood	height	GIANT_HEIGHT	DYM	5.21852e-29	0.668	0.297062	0.135667	1.49212
ENSG00000142039.3	Breast_Mammary_Tissue	CAD	CARDIoGRAM_C4D_CAD_ADDITIVE	CCDC97	7.64674e-08	0.642	1.04056	0.147101	1.44985
ENSG00000142233.11	Brain_Cortex	hypertension	UKB_20002_1065_self_reported_hypertension	NTN5	4.77699e-08	0.711	-0.055895	0.365261	-0.905385
ENSG00000142303.13	Skin_Sun_Exposed_Lower_leg	height	GIANT_HEIGHT	ADAMTS10	3.31125e-10	0.716	-1.50341	0.000372185	-3.55906
ENSG00000142599.17	Whole_Blood	asthma	UKB_20002_1111_self_reported_asthma	RERE	2.66913e-09	0.539	-0.0425294	0.471933	-0.719338
ENSG00000143126.7	Liver	CAD	CARDIoGRAM_C4D_CAD_ADDITIVE	CELSR2	3.90227e-21	0.976	-0.0663662	0.000205463	-3.7122
ENSG00000143126.7	Muscle_Skeletal	CAD	CARDIoGRAM_C4D_CAD_ADDITIVE	CELSR2	7.9447e-18	0.983	-0.0568977	0.000985166	-3.29473
ENSG00000143126.7	Pancreas	CAD	CARDIoGRAM_C4D_CAD_ADDITIVE	CELSR2	1.48208e-16	0.95	-0.15225	0.000468506	-3.49815
ENSG00000143537.13	Whole_Blood	IBD	IBD.EUR.Inflammatory_Bowel_Disease	ADAM15	1.6468e-07	0.596	-0.101427	0.11596	-1.57196
ENSG00000144426.18	Artery_Aorta	CAD	CARDIoGRAM_C4D_CAD_ADDITIVE	NBEAL1	1.13318e-16	0.535	-0.0549433	0.00168567	-3.14066
ENSG00000144426.18	Artery_Tibial	CAD	CARDIoGRAM_C4D_CAD_ADDITIVE	NBEAL1	6.83411e-17	0.524	-0.0520664	0.00141162	-3.19226
ENSG00000145194.17	Brain_Anterior_cingulate_cortex_BA24	height	GIANT_HEIGHT	ECE2	9.40054e-08	0.691	0.222332	0.0231257	2.27135
ENSG00000145194.17	Brain_Cerebellum	height	GIANT_HEIGHT	ECE2	2.1981e-08	0.72	0.179664	0.0652078	1.84383
ENSG00000145194.17	Heart_Atrial_Appendage	height	GIANT_HEIGHT	ECE2	7.91003e-08	0.741	0.267233	0.0138164	2.462
ENSG00000145979.17	Artery_Tibial	CAD	CARDIoGRAM_C4D_CAD_ADDITIVE	TBC1D7	1.17306e-08	1	-0.0634333	0.0758687	-1.77518
ENSG00000146112.11	Artery_Coronary	asthma	UKB_20002_1111_self_reported_asthma	PPP1R18	9.6789e-12	0.58	-0.100158	0.05221	-1.9414
ENSG00000146535.13	Esophagus_Gastroesophageal_Junction	height	GIANT_HEIGHT	GNA12	1.58555e-65	0.765	-0.304345	0.000123404	-3.83926
ENSG00000146535.13	Lung	height	GIANT_HEIGHT	GNA12	1.13269e-64	0.734	-0.465042	0.000142824	-3.80323
ENSG00000146733.13	Adipose_Subcutaneous	height	GIANT_HEIGHT	PSPH	1.95589e-09	0.54	-0.147129	0.0212864	-2.30287
ENSG00000146733.13	Artery_Aorta	height	GIANT_HEIGHT	PSPH	1.48155e-09	0.586	-0.150974	0.0270379	-2.21097
ENSG00000146733.13	Artery_Tibial	height	GIANT_HEIGHT	PSPH	1.35359e-10	0.554	-0.147445	0.0169848	-2.38704
ENSG00000146733.13	Brain_Caudate_basal_ganglia	height	GIANT_HEIGHT	PSPH	4.17715e-09	0.505	-0.154825	0.126725	-1.52714
ENSG00000146733.13	Brain_Cortex	height	GIANT_HEIGHT	PSPH	1.57361e-08	0.536	-0.142774	0.0343256	-2.11623
ENSG00000146733.13	Brain_Putamen_basal_ganglia	height	GIANT_HEIGHT	PSPH	6.0158e-08	0.535	-0.193456	0.0248706	-2.24341
ENSG00000146733.13	Breast_Mammary_Tissue	height	GIANT_HEIGHT	PSPH	2.53802e-08	0.558	-0.185794	0.020783	-2.3119
ENSG00000146733.13	Cells_Cultured_fibroblasts	height	GIANT_HEIGHT	PSPH	1.05633e-12	0.574	-0.166316	0.075778	-1.77573
ENSG00000146733.13	Colon_Sigmoid	height	GIANT_HEIGHT	PSPH	1.85137e-09	0.541	-0.250134	0.0149327	-2.43401
ENSG00000146733.13	Colon_Transverse	height	GIANT_HEIGHT	PSPH	1.49341e-08	0.527	-0.216389	0.0226096	-2.27997
ENSG00000146733.13	Esophagus_Muscularis	height	GIANT_HEIGHT	PSPH	6.63565e-09	0.54	-0.251361	0.0148698	-2.43553
ENSG00000146733.13	Heart_Atrial_Appendage	height	GIANT_HEIGHT	PSPH	6.11125e-10	0.531	-0.207273	0.00807747	-2.64881
ENSG00000146733.13	Lung	height	GIANT_HEIGHT	PSPH	3.5325e-10	0.517	-0.147465	0.0829034	-1.73408
ENSG00000146733.13	Nerve_Tibial	height	GIANT_HEIGHT	PSPH	9.88777e-10	0.529	-0.168699	0.0280781	-2.19619
ENSG00000146733.13	Prostate	height	GIANT_HEIGHT	PSPH	1.01625e-07	0.56	-0.266375	0.0161318	-2.40592
ENSG00000146733.13	Testis	height	GIANT_HEIGHT	PSPH	2.21563e-09	0.517	-0.137402	0.0297897	-2.17287
ENSG00000146733.13	Thyroid	height	GIANT_HEIGHT	PSPH	4.59099e-08	0.555	-0.155218	0.0434499	-2.01936
ENSG00000148737.16	Artery_Aorta	bmi	UKB_21001_Body_mass_index_BMI	TCF7L2	2.29358e-08	0.514	0.216835	0.00563788	2.76813
ENSG00000148842.17	Artery_Tibial	CAD	CARDIoGRAM_C4D_CAD_ADDITIVE	CNNM2	4.80471e-08	0.53	NA	NA	NA
ENSG00000149179.13	Nerve_Tibial	hypertension	UKB_20002_1065_self_reported_hypertension	C11orf49	6.01464e-09	0.908	-0.0865906	0.00382081	-2.89259
ENSG00000149257.13	Breast_Mammary_Tissue	height	GIANT_HEIGHT	SERPINH1	4.4818e-23	0.9	3.02633	7.97962e-08	5.36759
ENSG00000149257.13	Cells_Cultured_fibroblasts	height	GIANT_HEIGHT	SERPINH1	3.29528e-12	0.907	0.534749	2.80145e-05	4.18903
ENSG00000149257.13	Testis	height	GIANT_HEIGHT	SERPINH1	6.67379e-10	0.856	NA	NA	NA
ENSG00000149485.18	Artery_Aorta	asthma	UKB_20002_1111_self_reported_asthma	FADS1	5.05272e-11	0.56	0.0641363	0.576402	0.558648
ENSG00000149485.18	Brain_Cerebellar_Hemisphere	asthma	UKB_20002_1111_self_reported_asthma	FADS1	3.7618e-10	0.624	0.0128492	0.605001	0.517223
ENSG00000149485.18	Esophagus_Gastroesophageal_Junction	asthma	UKB_20002_1111_self_reported_asthma	FADS1	3.0332e-09	0.539	0.0646997	0.652047	0.45092
ENSG00000149485.18	Liver	asthma	UKB_20002_1111_self_reported_asthma	FADS1	2.02157e-11	0.626	0.0313367	0.759588	0.306022
ENSG00000149485.18	Whole_Blood	asthma	UKB_20002_1111_self_reported_asthma	FADS1	1.26795e-10	0.671	-0.0465191	0.59976	-0.524746
ENSG00000149596.6	Adrenal_Gland	hypertension	UKB_20002_1065_self_reported_hypertension	JPH2	9.07155e-08	0.954	0.0389499	0.138656	1.48081
ENSG00000149932.16	Cells_Cultured_fibroblasts	bmi	UKB_21001_Body_mass_index_BMI	TMEM219	5.10108e-19	0.628	-1.18115	0.00503755	-2.80462
ENSG00000149948.13	Cells_Cultured_fibroblasts	height	GIANT_HEIGHT	HMGA2	3.04375e-30	0.584	2.0134	1.60289e-08	5.65017
ENSG00000151164.18	Esophagus_Muscularis	bmi	UKB_21001_Body_mass_index_BMI	RAD9B	6.4637e-09	0.91	0.18041	0.587618	0.542291
ENSG00000151164.18	Muscle_Skeletal	bmi	UKB_21001_Body_mass_index_BMI	RAD9B	5.98015e-08	0.926	0.0653971	0.591248	0.537028
ENSG00000151640.12	Adipose_Visceral_Omentum	bmi	UKB_21001_Body_mass_index_BMI	DPYSL4	1.75722e-07	0.647	0.0303483	0.535425	0.619746
ENSG00000151640.12	Adrenal_Gland	bmi	UKB_21001_Body_mass_index_BMI	DPYSL4	2.41229e-09	0.604	0.0129032	0.838889	0.203315
ENSG00000151640.12	Artery_Aorta	bmi	UKB_21001_Body_mass_index_BMI	DPYSL4	5.70136e-09	0.582	0.012065	0.784448	0.273527
ENSG00000151640.12	Artery_Tibial	bmi	UKB_21001_Body_mass_index_BMI	DPYSL4	1.26454e-08	0.566	0.0268651	0.551885	0.594938
ENSG00000151640.12	Breast_Mammary_Tissue	bmi	UKB_21001_Body_mass_index_BMI	DPYSL4	1.09254e-07	0.501	0.0255279	0.639487	0.468416
ENSG00000151640.12	Cells_Cultured_fibroblasts	bmi	UKB_21001_Body_mass_index_BMI	DPYSL4	4.86065e-10	0.692	-0.0302414	0.479279	-0.707463
ENSG00000151640.12	Esophagus_Mucosa	bmi	UKB_21001_Body_mass_index_BMI	DPYSL4	7.94817e-09	0.592	-0.0239035	0.676492	-0.417255
ENSG00000151640.12	Lung	bmi	UKB_21001_Body_mass_index_BMI	DPYSL4	7.06401e-10	0.604	-0.0145042	0.849411	-0.18987
ENSG00000151640.12	Muscle_Skeletal	bmi	UKB_21001_Body_mass_index_BMI	DPYSL4	5.35841e-10	0.595	0.0220384	0.757475	0.308798
ENSG00000151640.12	Nerve_Tibial	bmi	UKB_21001_Body_mass_index_BMI	DPYSL4	4.11562e-08	0.573	0.0179305	0.637959	0.470555
ENSG00000151640.12	Skin_Not_Sun_Exposed_Suprapubic	bmi	UKB_21001_Body_mass_index_BMI	DPYSL4	2.37381e-10	0.638	0.0039344	0.90078	0.124675
ENSG00000151640.12	Skin_Sun_Exposed_Lower_leg	bmi	UKB_21001_Body_mass_index_BMI	DPYSL4	4.57212e-09	0.606	0.0315324	0.553359	0.592734
ENSG00000151640.12	Small_Intestine_Terminal_Ileum	bmi	UKB_21001_Body_mass_index_BMI	DPYSL4	2.43099e-08	0.534	0.0291968	0.672355	0.422918
ENSG00000151640.12	Spleen	bmi	UKB_21001_Body_mass_index_BMI	DPYSL4	6.08867e-09	0.546	0.0193695	0.743139	0.3277
ENSG00000151640.12	Testis	bmi	UKB_21001_Body_mass_index_BMI	DPYSL4	2.80397e-09	0.518	-0.07301	0.58183	-0.550714
ENSG00000151640.12	Thyroid	bmi	UKB_21001_Body_mass_index_BMI	DPYSL4	1.52582e-08	0.586	0.0285389	0.615131	0.502763
ENSG00000151665.12	Skin_Not_Sun_Exposed_Suprapubic	height	GIANT_HEIGHT	PIGF	2.30432e-12	0.532	-0.0182576	0.921244	-0.0988666
ENSG00000152219.4	Cells_EBV-transformed_lymphocytes	height	GIANT_HEIGHT	ARL14EP	2.17671e-13	0.579	0.142947	0.102304	1.63379
ENSG00000152219.4	Whole_Blood	height	GIANT_HEIGHT	ARL14EP	1.72938e-13	0.583	0.191432	0.125079	1.5338
ENSG00000152492.13	Artery_Aorta	height	GIANT_HEIGHT	CCDC50	5.08634e-09	0.936	-0.253272	0.000447739	-3.51022
ENSG00000152492.13	Artery_Coronary	height	GIANT_HEIGHT	CCDC50	1.49764e-09	0.906	-0.434074	0.00250541	-3.02269
ENSG00000152492.13	Colon_Sigmoid	height	GIANT_HEIGHT	CCDC50	1.28044e-08	0.948	-0.316255	0.00761333	-2.66875
ENSG00000152492.13	Colon_Transverse	height	GIANT_HEIGHT	CCDC50	1.67544e-07	0.699	-0.616564	0.000890802	-3.32292
ENSG00000152492.13	Esophagus_Gastroesophageal_Junction	height	GIANT_HEIGHT	CCDC50	3.52508e-09	0.94	-0.241367	0.00791955	-2.65548
ENSG00000152492.13	Heart_Atrial_Appendage	height	GIANT_HEIGHT	CCDC50	2.61586e-10	0.93	-0.62771	0.00518253	-2.79546
ENSG00000152492.13	Nerve_Tibial	height	GIANT_HEIGHT	CCDC50	2.17925e-09	0.93	-0.26778	0.000532829	-3.46369
ENSG00000152492.13	Ovary	height	GIANT_HEIGHT	CCDC50	4.45826e-08	0.886	-0.245802	0.00529266	-2.78866
ENSG00000152492.13	Thyroid	height	GIANT_HEIGHT	CCDC50	1.29645e-10	0.94	-0.179123	0.00583724	-2.75679
ENSG00000152784.15	Testis	hypertension	UKB_20002_1065_self_reported_hypertension	PRDM8	1.88873e-14	0.829	-0.0571759	0.0300206	-2.16982
ENSG00000152804.10	Cells_Cultured_fibroblasts	asthma	UKB_20002_1111_self_reported_asthma	HHEX	1.52843e-07	0.822	0.0523312	0.111715	1.59053
ENSG00000152953.12	Cells_Cultured_fibroblasts	height	GIANT_HEIGHT	STK32B	2.7878e-10	0.519	0.923381	0.0773619	1.7662
ENSG00000153574.8	Nerve_Tibial	height	GIANT_HEIGHT	RPIA	4.24527e-11	0.714	0.650137	0.0165901	2.39567
ENSG00000153574.8	Testis	height	GIANT_HEIGHT	RPIA	7.3432e-23	0.853	0.311065	0.0077913	2.66098
ENSG00000153574.8	Thyroid	height	GIANT_HEIGHT	RPIA	4.14955e-15	0.866	0.414645	0.0111886	2.53675
ENSG00000153815.16	Skin_Sun_Exposed_Lower_leg	bmi	UKB_21001_Body_mass_index_BMI	CMIP	5.45779e-08	0.838	-0.0579438	0.68813	-0.401394
ENSG00000153822.13	Brain_Cerebellar_Hemisphere	height	GIANT_HEIGHT	KCNJ16	1.56921e-12	0.797	0.181575	0.249368	1.15189
ENSG00000153822.13	Brain_Cerebellum	height	GIANT_HEIGHT	KCNJ16	7.76678e-11	0.911	0.0898596	0.32579	0.98263
ENSG00000154305.16	Artery_Aorta	CAD	CARDIoGRAM_C4D_CAD_ADDITIVE	MIA3	1.8491e-08	0.752	NA	NA	NA
ENSG00000154305.16	Cells_Cultured_fibroblasts	CAD	CARDIoGRAM_C4D_CAD_ADDITIVE	MIA3	3.4714e-08	0.816	-0.173275	0.000241733	-3.67086
ENSG00000154305.16	Esophagus_Gastroesophageal_Junction	CAD	CARDIoGRAM_C4D_CAD_ADDITIVE	MIA3	1.25642e-11	0.584	-0.180011	0.00394123	-2.88283
ENSG00000154305.16	Esophagus_Muscularis	CAD	CARDIoGRAM_C4D_CAD_ADDITIVE	MIA3	4.79119e-10	0.617	-0.13145	0.00130799	-3.21422
ENSG00000154305.16	Nerve_Tibial	CAD	CARDIoGRAM_C4D_CAD_ADDITIVE	MIA3	2.23175e-09	0.751	-0.11516	0.000404625	-3.53705
ENSG00000155287.10	Spleen	IBD	IBD.EUR.Inflammatory_Bowel_Disease	SLC25A28	1.22448e-26	0.526	NA	NA	NA
ENSG00000155545.19	Artery_Aorta	height	GIANT_HEIGHT	MIER3	1.34656e-09	0.742	0.844498	0.0749559	1.78073
ENSG00000155545.19	Thyroid	height	GIANT_HEIGHT	MIER3	4.26146e-11	0.654	0.329239	0.216604	1.23561
ENSG00000156097.12	Testis	bmi	UKB_21001_Body_mass_index_BMI	GPR61	3.37669e-14	0.647	-0.948739	4.20469e-05	-4.09593
ENSG00000156097.12	Thyroid	bmi	UKB_21001_Body_mass_index_BMI	GPR61	2.2045e-12	0.711	-0.307591	0.0494303	-1.96486
ENSG00000156170.12	Adipose_Subcutaneous	hypertension	UKB_20002_1065_self_reported_hypertension	NDUFAF6	1.19716e-07	0.517	-0.0803881	0.124123	-1.5377
ENSG00000156381.8	Cells_Cultured_fibroblasts	height	GIANT_HEIGHT	ANKRD9	4.27902e-11	0.72	-0.19052	0.069772	-1.81339
ENSG00000156381.8	Pituitary	height	GIANT_HEIGHT	ANKRD9	5.65786e-08	0.565	0.0482088	0.92052	0.0997782
ENSG00000157557.11	Whole_Blood	IBD	IBD.EUR.Inflammatory_Bowel_Disease	ETS2	1.09599e-11	0.881	0.09223	0.167991	1.37869
ENSG00000157873.17	Brain_Cerebellum	IBD	IBD.EUR.Inflammatory_Bowel_Disease	TNFRSF14	2.60589e-08	0.511	-0.0509613	0.524617	-0.636245
ENSG00000157884.10	Pancreas	hypertension	UKB_20002_1065_self_reported_hypertension	CIB4	2.61102e-34	0.784	NA	NA	NA
ENSG00000158186.12	Artery_Aorta	hypertension	UKB_20002_1065_self_reported_hypertension	MRAS	8.60966e-08	0.778	0.0286717	0.0598003	1.88226
ENSG00000158186.12	Artery_Tibial	CAD	CARDIoGRAM_C4D_CAD_ADDITIVE	MRAS	4.9577e-08	0.982	0.067845	0.0230485	2.27263
ENSG00000158186.12	Artery_Tibial	hypertension	UKB_20002_1065_self_reported_hypertension	MRAS	1.3327e-07	0.789	0.0512949	0.0306559	2.16151
ENSG00000158186.12	Heart_Left_Ventricle	CAD	CARDIoGRAM_C4D_CAD_ADDITIVE	MRAS	1.65631e-07	0.955	0.139638	0.018395	2.35757
ENSG00000158186.12	Heart_Left_Ventricle	hypertension	UKB_20002_1065_self_reported_hypertension	MRAS	1.77846e-08	0.641	0.100217	0.0350469	2.10782
ENSG00000158186.12	Muscle_Skeletal	CAD	CARDIoGRAM_C4D_CAD_ADDITIVE	MRAS	3.71205e-08	0.963	0.112755	0.00839527	2.63575
ENSG00000158186.12	Testis	CAD	CARDIoGRAM_C4D_CAD_ADDITIVE	MRAS	1.23535e-07	0.886	-0.163543	0.00634371	-2.72947
ENSG00000158186.12	Testis	hypertension	UKB_20002_1065_self_reported_hypertension	MRAS	2.79374e-08	0.521	-0.0866977	0.0677479	-1.82668
ENSG00000158863.21	Esophagus_Mucosa	bmi	UKB_21001_Body_mass_index_BMI	FAM160B2	6.96256e-08	0.669	-0.0315696	0.92859	-0.0896192
ENSG00000159197.3	Artery_Aorta	CAD	CARDIoGRAM_C4D_CAD_ADDITIVE	KCNE2	1.29264e-10	0.969	0.728252	0.00235216	3.04174
ENSG00000159588.14	Artery_Aorta	height	GIANT_HEIGHT	CCDC17	5.53112e-11	0.639	NA	NA	NA
ENSG00000159588.14	Breast_Mammary_Tissue	height	GIANT_HEIGHT	CCDC17	4.77108e-10	0.592	-0.251088	0.0743152	-1.78467
ENSG00000159640.15	Adipose_Subcutaneous	hypertension	UKB_20002_1065_self_reported_hypertension	ACE	8.4193e-11	0.79	0.0946822	0.085782	1.71808
ENSG00000159640.15	Adipose_Visceral_Omentum	hypertension	UKB_20002_1065_self_reported_hypertension	ACE	7.01765e-10	0.781	0.10999	0.22991	1.20059
ENSG00000159640.15	Adrenal_Gland	hypertension	UKB_20002_1065_self_reported_hypertension	ACE	7.4224e-13	0.806	0.0593084	0.0847435	1.7238
ENSG00000159640.15	Artery_Aorta	hypertension	UKB_20002_1065_self_reported_hypertension	ACE	3.56807e-15	0.802	NA	NA	NA
ENSG00000159640.15	Brain_Anterior_cingulate_cortex_BA24	hypertension	UKB_20002_1065_self_reported_hypertension	ACE	1.4312e-09	0.606	0.0682771	0.0896481	1.69726
ENSG00000159640.15	Brain_Cerebellum	hypertension	UKB_20002_1065_self_reported_hypertension	ACE	3.78701e-15	0.703	0.0787935	0.0506698	1.95427
ENSG00000159640.15	Brain_Cortex	hypertension	UKB_20002_1065_self_reported_hypertension	ACE	7.21713e-12	0.776	0.0734984	0.0812784	1.74332
ENSG00000159640.15	Cells_Cultured_fibroblasts	hypertension	UKB_20002_1065_self_reported_hypertension	ACE	1.64577e-14	0.73	0.0348525	0.0853021	1.72072
ENSG00000159640.15	Colon_Transverse	hypertension	UKB_20002_1065_self_reported_hypertension	ACE	7.29122e-14	0.746	-0.0357815	0.0887725	-1.70191
ENSG00000159640.15	Kidney_Cortex	hypertension	UKB_20002_1065_self_reported_hypertension	ACE	1.76648e-15	0.65	-0.0748195	0.0445891	-2.00851
ENSG00000159640.15	Skin_Not_Sun_Exposed_Suprapubic	hypertension	UKB_20002_1065_self_reported_hypertension	ACE	1.95228e-09	0.626	0.0672554	0.208093	1.25883
ENSG00000159640.15	Skin_Sun_Exposed_Lower_leg	hypertension	UKB_20002_1065_self_reported_hypertension	ACE	3.68373e-12	0.736	0.0355358	0.270241	1.10251
ENSG00000160161.9	Artery_Tibial	height	GIANT_HEIGHT	CILP2	1.21516e-13	0.518	0.624249	0.00128612	3.21906
ENSG00000160161.9	Lung	height	GIANT_HEIGHT	CILP2	2.00479e-14	0.771	0.871119	0.00203003	3.0858
ENSG00000160209.18	Artery_Aorta	hypertension	UKB_20002_1065_self_reported_hypertension	PDXK	5.7106e-08	0.522	-0.116435	0.0881491	-1.70524
ENSG00000160685.13	Artery_Aorta	height	GIANT_HEIGHT	ZBTB7B	5.27074e-08	0.68	-0.567541	0.0345666	-2.1134
ENSG00000160685.13	Breast_Mammary_Tissue	height	GIANT_HEIGHT	ZBTB7B	1.48636e-07	0.639	-0.982347	0.02731	-2.20706
ENSG00000160685.13	Cells_Cultured_fibroblasts	height	GIANT_HEIGHT	ZBTB7B	5.6e-08	0.703	-0.654211	0.02731	-2.20706
ENSG00000160695.14	Brain_Cortex	bmi	UKB_21001_Body_mass_index_BMI	VPS11	9.29985e-09	0.528	-0.0258016	0.727119	-0.34896
ENSG00000160712.12	Heart_Atrial_Appendage	CAD	CARDIoGRAM_C4D_CAD_ADDITIVE	IL6R	1.2658e-08	0.831	0.0718553	0.284682	1.06986
ENSG00000160712.12	Whole_Blood	CAD	CARDIoGRAM_C4D_CAD_ADDITIVE	IL6R	2.30682e-08	0.798	0.0748753	0.152786	1.42976
ENSG00000161204.11	Brain_Caudate_basal_ganglia	hypertension	UKB_20002_1065_self_reported_hypertension	ABCF3	8.04957e-08	0.509	0.104085	0.229555	1.20151
ENSG00000162613.16	Adipose_Subcutaneous	bmi	UKB_21001_Body_mass_index_BMI	FUBP1	1.13857e-18	0.602	-0.258986	0.175198	-1.35569
ENSG00000162613.16	Adipose_Subcutaneous	height	GIANT_HEIGHT	FUBP1	1.10806e-11	0.916	-0.474128	0.0599007	-1.88152
ENSG00000162613.16	Adipose_Visceral_Omentum	bmi	UKB_21001_Body_mass_index_BMI	FUBP1	1.14726e-17	0.621	-0.593372	0.00444321	-2.84485
ENSG00000162613.16	Adipose_Visceral_Omentum	height	GIANT_HEIGHT	FUBP1	2.54082e-12	0.887	0.130375	0.685703	0.404694
ENSG00000162613.16	Artery_Aorta	bmi	UKB_21001_Body_mass_index_BMI	FUBP1	7.68205e-19	0.523	NA	NA	NA
ENSG00000162613.16	Artery_Aorta	height	GIANT_HEIGHT	FUBP1	3.9e-16	0.929	NA	NA	NA
ENSG00000162613.16	Artery_Tibial	bmi	UKB_21001_Body_mass_index_BMI	FUBP1	2.53234e-20	0.556	-1.23048	0.0245542	-2.24834
ENSG00000162613.16	Artery_Tibial	height	GIANT_HEIGHT	FUBP1	8.13384e-15	0.919	-0.851687	0.243471	-1.16635
ENSG00000162613.16	Brain_Cerebellum	bmi	UKB_21001_Body_mass_index_BMI	FUBP1	9.83479e-20	0.7	-0.367916	0.145661	-1.45503
ENSG00000162613.16	Brain_Cerebellum	height	GIANT_HEIGHT	FUBP1	6.31759e-16	0.903	-0.274567	0.300215	-1.03597
ENSG00000162613.16	Breast_Mammary_Tissue	height	GIANT_HEIGHT	FUBP1	4.93501e-15	0.918	-0.54738	0.436189	-0.778644
ENSG00000162613.16	Esophagus_Gastroesophageal_Junction	bmi	UKB_21001_Body_mass_index_BMI	FUBP1	6.35905e-15	0.513	-0.984935	0.143738	-1.46201
ENSG00000162613.16	Esophagus_Gastroesophageal_Junction	height	GIANT_HEIGHT	FUBP1	2.48053e-09	0.923	-1.53405	0.0915115	-1.68748
ENSG00000162613.16	Esophagus_Mucosa	bmi	UKB_21001_Body_mass_index_BMI	FUBP1	1.05196e-16	0.591	-1.63451	0.122843	-1.54295
ENSG00000162613.16	Esophagus_Mucosa	height	GIANT_HEIGHT	FUBP1	1.73894e-15	0.901	-0.657456	0.638567	-0.469703
ENSG00000162613.16	Esophagus_Muscularis	bmi	UKB_21001_Body_mass_index_BMI	FUBP1	1.65013e-16	0.557	-0.545851	0.00296255	-2.9716
ENSG00000162613.16	Esophagus_Muscularis	height	GIANT_HEIGHT	FUBP1	7.70443e-12	0.915	-0.172722	0.471096	-0.720697
ENSG00000162613.16	Heart_Atrial_Appendage	height	GIANT_HEIGHT	FUBP1	8.99598e-13	0.912	-0.404813	0.429663	-0.789768
ENSG00000162613.16	Lung	bmi	UKB_21001_Body_mass_index_BMI	FUBP1	1.07172e-18	0.569	-1.00069	0.110497	-1.59596
ENSG00000162613.16	Lung	height	GIANT_HEIGHT	FUBP1	1.27444e-14	0.905	-1.20114	0.149009	-1.44304
ENSG00000162613.16	Muscle_Skeletal	bmi	UKB_21001_Body_mass_index_BMI	FUBP1	5.62467e-16	0.618	-0.45492	0.259739	-1.12701
ENSG00000162613.16	Muscle_Skeletal	height	GIANT_HEIGHT	FUBP1	2.78998e-18	0.897	-0.197922	0.756184	-0.310495
ENSG00000162613.16	Nerve_Tibial	bmi	UKB_21001_Body_mass_index_BMI	FUBP1	6.4913e-17	0.585	-0.401941	0.0790033	-1.7565
ENSG00000162613.16	Nerve_Tibial	height	GIANT_HEIGHT	FUBP1	1.48925e-14	0.912	-0.590604	0.0710044	-1.80545
ENSG00000162613.16	Ovary	height	GIANT_HEIGHT	FUBP1	1.26706e-08	0.807	-0.160405	0.209818	-1.25407
ENSG00000162613.16	Pancreas	height	GIANT_HEIGHT	FUBP1	2.41219e-08	0.889	-0.413113	0.169264	-1.37457
ENSG00000162613.16	Skin_Not_Sun_Exposed_Suprapubic	bmi	UKB_21001_Body_mass_index_BMI	FUBP1	7.94431e-16	0.644	-0.965325	7.48153e-05	-3.96043
ENSG00000162613.16	Skin_Not_Sun_Exposed_Suprapubic	height	GIANT_HEIGHT	FUBP1	4.24043e-10	0.875	-0.783938	0.0236195	-2.26326
ENSG00000162613.16	Skin_Sun_Exposed_Lower_leg	bmi	UKB_21001_Body_mass_index_BMI	FUBP1	1.70431e-19	0.568	-0.314588	0.0109636	-2.54386
ENSG00000162613.16	Skin_Sun_Exposed_Lower_leg	height	GIANT_HEIGHT	FUBP1	2.20849e-15	0.882	-0.285793	0.0884452	-1.70366
ENSG00000162613.16	Stomach	height	GIANT_HEIGHT	FUBP1	3.34339e-17	0.9	-0.349294	0.8294	-0.215471
ENSG00000162613.16	Thyroid	bmi	UKB_21001_Body_mass_index_BMI	FUBP1	9.84086e-12	0.586	-0.5267	4.26715e-05	-4.09252
ENSG00000162613.16	Thyroid	height	GIANT_HEIGHT	FUBP1	5.6483e-14	0.918	-0.303479	0.0782454	-1.76096
ENSG00000163362.10	Skin_Not_Sun_Exposed_Suprapubic	IBD	IBD.EUR.Inflammatory_Bowel_Disease	C1orf106	3.9266e-14	0.868	-0.151375	0.00720265	-2.68733
ENSG00000163362.10	Skin_Sun_Exposed_Lower_leg	IBD	IBD.EUR.Inflammatory_Bowel_Disease	C1orf106	1.44409e-13	0.866	-0.16655	0.00306241	-2.9614
ENSG00000163485.16	Whole_Blood	asthma	UKB_20002_1111_self_reported_asthma	ADORA1	2.54097e-08	0.764	-0.0209515	0.575452	-0.56004
ENSG00000163577.7	Cells_Cultured_fibroblasts	bmi	UKB_21001_Body_mass_index_BMI	EIF5A2	2.96323e-09	0.541	-1.11224	0.00716039	-2.68929
ENSG00000163703.17	Adipose_Subcutaneous	height	GIANT_HEIGHT	CRELD1	1.53933e-10	1	-0.286011	0.00527723	-2.78961
ENSG00000163703.17	Adipose_Visceral_Omentum	height	GIANT_HEIGHT	CRELD1	2.23539e-09	1	-0.376173	0.00237534	-3.03879
ENSG00000163703.17	Artery_Aorta	height	GIANT_HEIGHT	CRELD1	2.8081e-10	1	-0.234889	0.0286815	-2.18784
ENSG00000163703.17	Artery_Coronary	height	GIANT_HEIGHT	CRELD1	7.89969e-09	1	-0.172013	0.0962458	-1.66333
ENSG00000163703.17	Artery_Tibial	height	GIANT_HEIGHT	CRELD1	1.55222e-09	1	-0.271178	0.0265576	-2.21796
ENSG00000163703.17	Brain_Hippocampus	height	GIANT_HEIGHT	CRELD1	2.24767e-08	0.999	NA	NA	NA
ENSG00000163703.17	Breast_Mammary_Tissue	height	GIANT_HEIGHT	CRELD1	3.61095e-09	1	-0.252138	0.108484	-1.60505
ENSG00000163703.17	Cells_Cultured_fibroblasts	height	GIANT_HEIGHT	CRELD1	3.69546e-10	1	-0.210504	0.0307838	-2.15986
ENSG00000163703.17	Colon_Sigmoid	height	GIANT_HEIGHT	CRELD1	2.02919e-09	1	-0.538056	0.0065535	-2.71872
ENSG00000163703.17	Colon_Transverse	height	GIANT_HEIGHT	CRELD1	2.53899e-10	1	-0.264984	0.120154	-1.55413
ENSG00000163703.17	Esophagus_Gastroesophageal_Junction	height	GIANT_HEIGHT	CRELD1	7.90418e-10	1	-0.589012	0.00215063	-3.0686
ENSG00000163703.17	Esophagus_Mucosa	height	GIANT_HEIGHT	CRELD1	2.29926e-09	1	-0.298784	0.00931862	-2.60014
ENSG00000163703.17	Esophagus_Muscularis	height	GIANT_HEIGHT	CRELD1	1.21914e-07	1	-0.23567	0.0435118	-2.01876
ENSG00000163703.17	Heart_Atrial_Appendage	height	GIANT_HEIGHT	CRELD1	2.33651e-09	1	-0.316155	0.285393	-1.06828
ENSG00000163703.17	Heart_Left_Ventricle	height	GIANT_HEIGHT	CRELD1	5.55502e-09	1	-0.163538	0.3714	-0.893855
ENSG00000163703.17	Lung	height	GIANT_HEIGHT	CRELD1	1.80413e-09	1	-0.416138	0.00927644	-2.60169
ENSG00000163703.17	Nerve_Tibial	height	GIANT_HEIGHT	CRELD1	2.44871e-09	1	-0.240474	0.0605131	-1.87704
ENSG00000163703.17	Ovary	height	GIANT_HEIGHT	CRELD1	3.78124e-10	1	-0.442543	0.0197085	-2.33185
ENSG00000163703.17	Prostate	height	GIANT_HEIGHT	CRELD1	2.36649e-09	1	-0.265044	0.0186429	-2.3526
ENSG00000163703.17	Skin_Not_Sun_Exposed_Suprapubic	height	GIANT_HEIGHT	CRELD1	4.18827e-09	1	-0.38988	0.0199757	-2.3268
ENSG00000163703.17	Skin_Sun_Exposed_Lower_leg	height	GIANT_HEIGHT	CRELD1	8.37343e-10	1	-0.260518	0.0243771	-2.25113
ENSG00000163703.17	Small_Intestine_Terminal_Ileum	height	GIANT_HEIGHT	CRELD1	4.7882e-09	1	NA	NA	NA
ENSG00000163703.17	Stomach	height	GIANT_HEIGHT	CRELD1	2.94885e-09	1	NA	NA	NA
ENSG00000163703.17	Testis	height	GIANT_HEIGHT	CRELD1	2.72637e-08	1	-0.203179	0.0221876	-2.28714
ENSG00000163703.17	Uterus	height	GIANT_HEIGHT	CRELD1	1.23204e-08	1	-0.0182687	0.945023	-0.0689586
ENSG00000163703.17	Vagina	height	GIANT_HEIGHT	CRELD1	3.03144e-09	1	-0.227347	0.108892	-1.6032
ENSG00000163704.11	Muscle_Skeletal	height	GIANT_HEIGHT	PRRT3	1.42754e-11	1	-0.369031	0.323338	-0.987622
ENSG00000163785.12	Artery_Aorta	hypertension	UKB_20002_1065_self_reported_hypertension	RYK	1.33662e-09	0.788	0.0296576	0.424939	0.797882
ENSG00000163785.12	Lung	hypertension	UKB_20002_1065_self_reported_hypertension	RYK	5.85329e-08	0.635	-0.109623	0.235277	-1.18687
ENSG00000163785.12	Nerve_Tibial	hypertension	UKB_20002_1065_self_reported_hypertension	RYK	5.80834e-08	0.673	-0.0265391	0.195406	-1.29475
ENSG00000164045.11	Colon_Transverse	hypertension	UKB_20002_1065_self_reported_hypertension	CDC25A	4.46115e-11	0.576	NA	NA	NA
ENSG00000164062.12	Cells_Cultured_fibroblasts	IBD	IBD.EUR.Inflammatory_Bowel_Disease	APEH	7.20549e-18	0.679	0.197506	0.000351674	3.57392
ENSG00000164062.12	Esophagus_Mucosa	IBD	IBD.EUR.Inflammatory_Bowel_Disease	APEH	1.29618e-08	0.659	0.138379	0.00359354	2.9118
ENSG00000164062.12	Nerve_Tibial	IBD	IBD.EUR.Inflammatory_Bowel_Disease	APEH	2.17228e-09	0.556	0.219884	0.00280653	2.98817
ENSG00000164062.12	Skin_Not_Sun_Exposed_Suprapubic	IBD	IBD.EUR.Inflammatory_Bowel_Disease	APEH	5.05423e-13	0.645	0.257938	0.00283343	2.98525
ENSG00000164076.16	Testis	bmi	UKB_21001_Body_mass_index_BMI	CAMKV	9.02849e-22	0.507	0.171102	0.53295	0.623509
ENSG00000164078.12	Skin_Not_Sun_Exposed_Suprapubic	bmi	UKB_21001_Body_mass_index_BMI	MST1R	5.25e-41	0.609	0.375789	0.146813	1.45088
ENSG00000164116.16	Adipose_Subcutaneous	CAD	CARDIoGRAM_C4D_CAD_ADDITIVE	GUCY1A3	9.37702e-12	0.901	-0.128942	0.0146553	-2.44079
ENSG00000164116.16	Artery_Tibial	CAD	CARDIoGRAM_C4D_CAD_ADDITIVE	GUCY1A3	8.11071e-15	0.887	-0.166678	0.00412471	-2.86846
ENSG00000164465.18	Brain_Cortex	height	GIANT_HEIGHT	DCBLD1	1.1531e-07	0.912	-0.143001	0.329181	-0.975764
ENSG00000164989.16	Brain_Cerebellum	bmi	UKB_21001_Body_mass_index_BMI	CCDC171	5.06338e-19	0.567	-0.11939	0.0263261	-2.22137
ENSG00000165424.6	Adipose_Subcutaneous	height	GIANT_HEIGHT	ZCCHC24	3.75065e-21	0.538	0.572875	0.250004	1.15034
ENSG00000165424.6	Cells_Cultured_fibroblasts	height	GIANT_HEIGHT	ZCCHC24	5.31265e-26	0.546	0.575944	0.00623141	2.73535
ENSG00000165424.6	Heart_Atrial_Appendage	height	GIANT_HEIGHT	ZCCHC24	2.65615e-09	0.59	-0.415004	0.0482995	-1.97472
ENSG00000165424.6	Lung	height	GIANT_HEIGHT	ZCCHC24	1.61358e-19	0.648	-0.0589475	0.842414	-0.198807
ENSG00000165449.11	Adrenal_Gland	height	GIANT_HEIGHT	SLC16A9	5.63708e-09	0.948	-0.609448	0.00252975	-3.01976
ENSG00000165449.11	Artery_Aorta	height	GIANT_HEIGHT	SLC16A9	1.36422e-09	0.642	0.512812	0.000373642	3.55803
ENSG00000165689.16	Thyroid	IBD	IBD.EUR.Inflammatory_Bowel_Disease	SDCCAG3	3.11471e-08	0.6	-0.106799	0.0267718	-2.21483
ENSG00000165895.17	Artery_Aorta	hypertension	UKB_20002_1065_self_reported_hypertension	ARHGAP42	7.54767e-31	0.977	-0.048817	0.00967711	-2.58716
ENSG00000165895.17	Artery_Tibial	hypertension	UKB_20002_1065_self_reported_hypertension	ARHGAP42	4.33499e-33	0.997	-0.0397508	0.00541094	-2.78149
ENSG00000165995.18	Brain_Caudate_basal_ganglia	hypertension	UKB_20002_1065_self_reported_hypertension	CACNB2	9.52511e-11	0.524	0.0842887	0.0441775	2.0124
ENSG00000166225.8	Thyroid	height	GIANT_HEIGHT	FRS2	9.76745e-17	0.946	0.427123	5.68446e-05	4.02554
ENSG00000166396.12	Skin_Not_Sun_Exposed_Suprapubic	asthma	UKB_20002_1111_self_reported_asthma	SERPINB7	4.54993e-09	0.998	0.0323334	0.581805	0.55075
ENSG00000166532.15	Muscle_Skeletal	hypertension	UKB_20002_1065_self_reported_hypertension	RIMKLB	4.02312e-08	0.693	NA	NA	NA
ENSG00000166888.11	Cells_Cultured_fibroblasts	asthma	UKB_20002_1111_self_reported_asthma	STAT6	1.64238e-15	0.978	0.0791332	0.258677	1.12952
ENSG00000166949.15	Thyroid	asthma	UKB_20002_1111_self_reported_asthma	SMAD3	6.45612e-39	0.938	-0.104924	0.00195944	-3.09631
ENSG00000166949.15	Thyroid	CAD	CARDIoGRAM_C4D_CAD_ADDITIVE	SMAD3	1.16171e-08	0.967	0.0780066	0.00316394	2.95134
ENSG00000166949.15	Thyroid	IBD	IBD.EUR.Inflammatory_Bowel_Disease	SMAD3	5.39071e-15	0.917	-0.187931	0.000126569	-3.83304
ENSG00000167523.13	Brain_Cerebellum	hypertension	UKB_20002_1065_self_reported_hypertension	SPATA33	8.95961e-13	0.633	0.0695161	0.0318316	2.14652
ENSG00000167965.17	Colon_Sigmoid	height	GIANT_HEIGHT	MLST8	1.80082e-15	0.679	1.42159	0.01924	2.34085
ENSG00000167965.17	Whole_Blood	height	GIANT_HEIGHT	MLST8	9.61377e-17	0.703	-0.555194	0.3892	-0.861069
ENSG00000167971.15	Thyroid	height	GIANT_HEIGHT	CASKIN1	9.25634e-08	0.7	-2.22446	0.3136	-1.0077
ENSG00000168385.17	Artery_Aorta	height	GIANT_HEIGHT	43710	3.38793e-08	0.631	0.148176	0.0169797	2.38715
ENSG00000168385.17	Colon_Sigmoid	height	GIANT_HEIGHT	43710	2.86087e-08	0.588	0.168512	0.0127036	2.49197
ENSG00000168385.17	Heart_Left_Ventricle	height	GIANT_HEIGHT	43710	1.20321e-07	0.524	0.150347	0.0292052	2.18071
ENSG00000168385.17	Testis	height	GIANT_HEIGHT	43710	8.73693e-08	0.555	0.194206	0.00527435	2.78978
ENSG00000168671.9	Lung	height	GIANT_HEIGHT	UGT3A2	1.70676e-07	0.519	-0.255495	0.263816	-1.11742
ENSG00000169174.10	Whole_Blood	CAD	CARDIoGRAM_C4D_CAD_ADDITIVE	PCSK9	1.70788e-07	0.649	0.187113	0.000827144	3.34355
ENSG00000169228.13	Adipose_Subcutaneous	height	GIANT_HEIGHT	RAB24	5.39064e-26	0.999	0.648154	9.8799e-06	4.41979
ENSG00000169228.13	Colon_Sigmoid	height	GIANT_HEIGHT	RAB24	8.00376e-21	0.999	0.529532	0.00171602	3.13543
ENSG00000169228.13	Nerve_Tibial	height	GIANT_HEIGHT	RAB24	1.53598e-27	0.999	0.635226	3.74446e-07	5.08151
ENSG00000169228.13	Prostate	height	GIANT_HEIGHT	RAB24	2.17279e-22	0.989	0.879424	0.015072	2.43065
ENSG00000169641.13	Adipose_Subcutaneous	height	GIANT_HEIGHT	LUZP1	2.13364e-16	0.644	-0.0693556	0.845309	-0.195108
ENSG00000169641.13	Adipose_Visceral_Omentum	height	GIANT_HEIGHT	LUZP1	2.71302e-10	0.567	-0.272224	0.402476	-0.837208
ENSG00000169641.13	Artery_Aorta	height	GIANT_HEIGHT	LUZP1	9.24997e-16	0.723	-0.148972	0.454264	-0.748326
ENSG00000169641.13	Artery_Tibial	height	GIANT_HEIGHT	LUZP1	3.64425e-18	0.647	-0.0689063	0.734876	-0.338647
ENSG00000169641.13	Colon_Transverse	height	GIANT_HEIGHT	LUZP1	6.56073e-18	0.597	-0.146603	0.711422	-0.369947
ENSG00000169641.13	Esophagus_Gastroesophageal_Junction	height	GIANT_HEIGHT	LUZP1	2.07936e-17	0.655	0.0451609	0.844968	0.195543
ENSG00000169641.13	Esophagus_Muscularis	height	GIANT_HEIGHT	LUZP1	2.06425e-17	0.672	-0.0989569	0.500539	-0.673642
ENSG00000169641.13	Muscle_Skeletal	height	GIANT_HEIGHT	LUZP1	6.87111e-12	0.563	0.0108952	0.900746	0.124719
ENSG00000170092.14	Cells_Cultured_fibroblasts	bmi	UKB_21001_Body_mass_index_BMI	SPDYE5	4.3913e-24	0.601	0.164797	0.632632	0.478026
ENSG00000170128.4	Whole_Blood	IBD	IBD.EUR.Inflammatory_Bowel_Disease	GPR25	6.44654e-13	0.88	-0.661833	0.0143378	-2.44869
ENSG00000170145.4	Whole_Blood	asthma	UKB_20002_1111_self_reported_asthma	SIK2	3.43653e-08	0.559	-0.00652017	0.885347	-0.144195
ENSG00000170175.10	Adipose_Visceral_Omentum	height	GIANT_HEIGHT	CHRNB1	8.70947e-24	0.936	0.401714	8.55637e-06	4.45077
ENSG00000170175.10	Artery_Coronary	height	GIANT_HEIGHT	CHRNB1	5.48342e-08	0.788	0.39761	0.00284329	2.98419
ENSG00000170175.10	Brain_Anterior_cingulate_cortex_BA24	height	GIANT_HEIGHT	CHRNB1	7.1651e-15	0.656	NA	NA	NA
ENSG00000170175.10	Brain_Caudate_basal_ganglia	height	GIANT_HEIGHT	CHRNB1	3.02869e-18	0.656	0.466359	0.00121445	3.23546
ENSG00000170175.10	Brain_Cerebellum	height	GIANT_HEIGHT	CHRNB1	1.24357e-19	0.783	0.481269	0.000564326	3.4482
ENSG00000170175.10	Breast_Mammary_Tissue	height	GIANT_HEIGHT	CHRNB1	4.24847e-21	0.888	0.528248	1.05118e-05	4.40637
ENSG00000170175.10	Colon_Transverse	height	GIANT_HEIGHT	CHRNB1	1.14156e-18	0.83	0.476059	0.00181263	3.11933
ENSG00000170175.10	Testis	height	GIANT_HEIGHT	CHRNB1	1.57487e-08	0.868	0.198033	0.00340653	2.92845
ENSG00000170175.10	Whole_Blood	height	GIANT_HEIGHT	CHRNB1	5.2623e-22	0.888	0.613665	8.25422e-05	3.9369
ENSG00000170262.12	Testis	hypertension	UKB_20002_1065_self_reported_hypertension	MRAP	1.63472e-11	1	-0.0122741	0.749824	-0.318872
ENSG00000170430.9	Pancreas	height	GIANT_HEIGHT	MGMT	1.32884e-07	0.693	0.0496732	0.48617	0.696413
ENSG00000170647.3	Artery_Aorta	hypertension	UKB_20002_1065_self_reported_hypertension	TMEM133	2.11925e-23	0.995	-0.0446662	0.00768872	-2.66544
ENSG00000170647.3	Artery_Coronary	hypertension	UKB_20002_1065_self_reported_hypertension	TMEM133	3.62476e-29	0.912	-0.0520221	0.00765456	-2.66694
ENSG00000170647.3	Artery_Tibial	hypertension	UKB_20002_1065_self_reported_hypertension	TMEM133	1.69295e-31	0.996	-0.0378222	0.00397157	-2.88041
ENSG00000170852.10	Artery_Aorta	height	GIANT_HEIGHT	KBTBD2	6.9583e-08	0.541	0.158816	0.583782	0.547868
ENSG00000170962.12	Artery_Aorta	CAD	CARDIoGRAM_C4D_CAD_ADDITIVE	PDGFD	2.50347e-09	0.977	0.208954	0.0339247	2.12097
ENSG00000171150.7	Skin_Sun_Exposed_Lower_leg	height	GIANT_HEIGHT	SOCS5	2.66819e-08	0.564	-0.144171	0.496827	-0.679491
ENSG00000171206.13	Artery_Aorta	height	GIANT_HEIGHT	TRIM8	3.08567e-17	0.703	0.761428	0.00201386	3.08818
ENSG00000171303.6	Brain_Caudate_basal_ganglia	hypertension	UKB_20002_1065_self_reported_hypertension	KCNK3	9.34622e-12	0.782	-0.0917227	0.0311605	-2.15502
ENSG00000171303.6	Skin_Not_Sun_Exposed_Suprapubic	hypertension	UKB_20002_1065_self_reported_hypertension	KCNK3	2.40185e-11	0.75	0.0217413	0.641363	0.465793
ENSG00000171467.15	Adrenal_Gland	height	GIANT_HEIGHT	ZNF318	1.50259e-07	0.716	0.429428	0.00592961	2.75165
ENSG00000172057.9	Adipose_Subcutaneous	asthma	UKB_20002_1111_self_reported_asthma	ORMDL3	2.05483e-43	0.535	-0.555215	4.73984e-08	-5.4608
ENSG00000172057.9	Adipose_Visceral_Omentum	asthma	UKB_20002_1111_self_reported_asthma	ORMDL3	1.05424e-31	0.602	NA	NA	NA
ENSG00000172057.9	Artery_Tibial	asthma	UKB_20002_1111_self_reported_asthma	ORMDL3	1.02553e-15	0.759	0.0281741	0.797692	0.256336
ENSG00000172057.9	Brain_Frontal_Cortex_BA9	asthma	UKB_20002_1111_self_reported_asthma	ORMDL3	3.4528e-12	0.642	0.105621	0.0135665	2.46854
ENSG00000172057.9	Whole_Blood	asthma	UKB_20002_1111_self_reported_asthma	ORMDL3	3.70062e-45	0.684	0.244489	1.37156e-07	5.26902
ENSG00000172057.9	Whole_Blood	IBD	IBD.EUR.Inflammatory_Bowel_Disease	ORMDL3	1.3288e-15	0.719	-0.245509	0.000258937	-3.65325
ENSG00000172059.10	Cells_Cultured_fibroblasts	height	GIANT_HEIGHT	KLF11	3.21577e-09	0.608	0.379016	0.479939	0.706401
ENSG00000172059.10	Muscle_Skeletal	height	GIANT_HEIGHT	KLF11	1.77814e-10	0.502	1.8671	0.00123265	3.23121
ENSG00000172171.10	Brain_Cerebellar_Hemisphere	height	GIANT_HEIGHT	TEFM	7.09383e-16	0.728	-0.681381	0.00044202	-3.51363
ENSG00000172171.10	Cells_Cultured_fibroblasts	height	GIANT_HEIGHT	TEFM	5.55409e-31	0.765	-1.49551	3.61807e-13	-7.26913
ENSG00000172171.10	Pancreas	height	GIANT_HEIGHT	TEFM	3.35586e-27	0.67	-1.21213	7.06681e-08	-5.38946
ENSG00000172171.10	Stomach	height	GIANT_HEIGHT	TEFM	2.71224e-19	0.557	-2.84249	2.02155e-05	-4.2625
ENSG00000172247.3	Adipose_Visceral_Omentum	bmi	UKB_21001_Body_mass_index_BMI	C1QTNF4	7.54803e-27	0.672	-0.259366	0.000554943	-3.45273
ENSG00000172247.3	Adrenal_Gland	bmi	UKB_21001_Body_mass_index_BMI	C1QTNF4	1.02267e-11	0.563	-0.0687978	0.262588	-1.1203
ENSG00000172247.3	Artery_Aorta	bmi	UKB_21001_Body_mass_index_BMI	C1QTNF4	1.04009e-25	0.662	-0.273388	0.000314899	-3.60272
ENSG00000172247.3	Artery_Tibial	bmi	UKB_21001_Body_mass_index_BMI	C1QTNF4	2.27635e-21	0.505	-0.231682	0.00106709	-3.27221
ENSG00000172247.3	Brain_Cerebellum	bmi	UKB_21001_Body_mass_index_BMI	C1QTNF4	1.05844e-27	0.672	-0.529972	0.000116165	-3.85408
ENSG00000172247.3	Colon_Sigmoid	bmi	UKB_21001_Body_mass_index_BMI	C1QTNF4	2.70956e-22	0.591	-0.236998	0.00240722	-3.03477
ENSG00000172247.3	Colon_Transverse	bmi	UKB_21001_Body_mass_index_BMI	C1QTNF4	4.80992e-27	0.625	-0.203382	0.000925203	-3.31234
ENSG00000172247.3	Esophagus_Gastroesophageal_Junction	bmi	UKB_21001_Body_mass_index_BMI	C1QTNF4	1.03779e-18	0.607	-0.301626	0.000365319	-3.56395
ENSG00000172247.3	Esophagus_Mucosa	bmi	UKB_21001_Body_mass_index_BMI	C1QTNF4	4.73242e-24	0.627	-0.246194	0.00159626	-3.15659
ENSG00000172247.3	Esophagus_Muscularis	bmi	UKB_21001_Body_mass_index_BMI	C1QTNF4	2.30716e-27	0.612	-0.30793	0.000126755	-3.83268
ENSG00000172247.3	Heart_Left_Ventricle	bmi	UKB_21001_Body_mass_index_BMI	C1QTNF4	6.35699e-20	0.605	-0.284709	0.000311964	-3.60516
ENSG00000172247.3	Nerve_Tibial	bmi	UKB_21001_Body_mass_index_BMI	C1QTNF4	6.07536e-25	0.618	-0.158343	0.000693702	-3.39206
ENSG00000172247.3	Skin_Sun_Exposed_Lower_leg	bmi	UKB_21001_Body_mass_index_BMI	C1QTNF4	1.22155e-26	0.651	-0.121053	0.00110286	-3.26288
ENSG00000172247.3	Small_Intestine_Terminal_Ileum	bmi	UKB_21001_Body_mass_index_BMI	C1QTNF4	1.43947e-26	0.582	-0.205812	0.000341643	-3.58149
ENSG00000172247.3	Spleen	bmi	UKB_21001_Body_mass_index_BMI	C1QTNF4	4.95822e-26	0.548	-0.167303	0.00167886	-3.14185
ENSG00000172247.3	Stomach	bmi	UKB_21001_Body_mass_index_BMI	C1QTNF4	4.15743e-13	0.544	-0.292383	0.000328925	-3.59138
ENSG00000172247.3	Thyroid	bmi	UKB_21001_Body_mass_index_BMI	C1QTNF4	1.80945e-29	0.621	-0.427729	0.00024779	-3.66453
ENSG00000172478.17	Brain_Hypothalamus	height	GIANT_HEIGHT	C2orf54	2.23328e-10	0.632	NA	NA	NA
ENSG00000172543.7	Cells_Cultured_fibroblasts	bmi	UKB_21001_Body_mass_index_BMI	CTSW	8.7576e-19	0.715	-0.240935	0.118856	-1.55959
ENSG00000172638.12	Adipose_Subcutaneous	bmi	UKB_21001_Body_mass_index_BMI	EFEMP2	1.01558e-15	0.821	0.74724	0.0705461	1.80839
ENSG00000172638.12	Adipose_Visceral_Omentum	bmi	UKB_21001_Body_mass_index_BMI	EFEMP2	4.88364e-10	0.648	0.139922	0.62047	0.495184
ENSG00000172638.12	Adrenal_Gland	bmi	UKB_21001_Body_mass_index_BMI	EFEMP2	5.89496e-16	0.789	0.224496	0.0988682	1.65037
ENSG00000172638.12	Artery_Tibial	bmi	UKB_21001_Body_mass_index_BMI	EFEMP2	3.68288e-12	0.697	0.32261	0.0703357	1.80974
ENSG00000172638.12	Brain_Cerebellar_Hemisphere	bmi	UKB_21001_Body_mass_index_BMI	EFEMP2	2.20022e-11	0.653	0.0809791	0.49094	0.688814
ENSG00000172638.12	Brain_Cerebellum	bmi	UKB_21001_Body_mass_index_BMI	EFEMP2	8.71381e-12	0.578	-0.0278929	0.684484	-0.406352
ENSG00000172638.12	Brain_Cortex	bmi	UKB_21001_Body_mass_index_BMI	EFEMP2	1.92323e-15	0.875	0.217184	0.0963833	1.66265
ENSG00000172638.12	Cells_Cultured_fibroblasts	bmi	UKB_21001_Body_mass_index_BMI	EFEMP2	1.21385e-15	0.762	0.212859	0.241465	1.17133
ENSG00000172638.12	Colon_Sigmoid	bmi	UKB_21001_Body_mass_index_BMI	EFEMP2	1.91118e-12	0.7	NA	NA	NA
ENSG00000172638.12	Esophagus_Gastroesophageal_Junction	bmi	UKB_21001_Body_mass_index_BMI	EFEMP2	1.25502e-14	0.763	0.400563	0.218038	1.23176
ENSG00000172638.12	Esophagus_Mucosa	bmi	UKB_21001_Body_mass_index_BMI	EFEMP2	8.09971e-11	0.804	0.00212877	0.960013	0.0501373
ENSG00000172638.12	Esophagus_Muscularis	bmi	UKB_21001_Body_mass_index_BMI	EFEMP2	5.42253e-13	0.508	0.298809	0.357516	0.920109
ENSG00000172638.12	Heart_Left_Ventricle	bmi	UKB_21001_Body_mass_index_BMI	EFEMP2	3.69073e-09	0.716	0.709902	0.160869	1.40215
ENSG00000172638.12	Lung	bmi	UKB_21001_Body_mass_index_BMI	EFEMP2	8.55264e-12	0.732	0.0823413	0.568638	0.570058
ENSG00000172638.12	Pancreas	bmi	UKB_21001_Body_mass_index_BMI	EFEMP2	2.75396e-11	0.529	0.205604	0.505688	0.665566
ENSG00000172818.9	Cells_EBV-transformed_lymphocytes	asthma	UKB_20002_1111_self_reported_asthma	OVOL1	1.34768e-10	0.985	0.00126674	0.992754	0.00908145
ENSG00000173531.15	Artery_Aorta	IBD	IBD.EUR.Inflammatory_Bowel_Disease	MST1	1.78241e-13	0.565	0.334467	0.000162456	3.77121
ENSG00000173531.15	Brain_Cerebellum	IBD	IBD.EUR.Inflammatory_Bowel_Disease	MST1	1.15935e-15	0.607	0.165096	0.0028236	2.98632
ENSG00000173531.15	Esophagus_Mucosa	IBD	IBD.EUR.Inflammatory_Bowel_Disease	MST1	1.00253e-15	0.587	0.185965	0.00382989	2.89184
ENSG00000173531.15	Skin_Not_Sun_Exposed_Suprapubic	IBD	IBD.EUR.Inflammatory_Bowel_Disease	MST1	4.50794e-14	0.637	0.202878	0.000137837	3.81202
ENSG00000173531.15	Skin_Sun_Exposed_Lower_leg	IBD	IBD.EUR.Inflammatory_Bowel_Disease	MST1	3.72575e-21	0.627	0.191031	0.000152339	3.78723
ENSG00000173531.15	Thyroid	IBD	IBD.EUR.Inflammatory_Bowel_Disease	MST1	2.49259e-16	0.6	0.173436	0.000190003	3.73195
ENSG00000174282.11	Skin_Sun_Exposed_Lower_leg	height	GIANT_HEIGHT	ZBTB4	8.48348e-15	0.793	0.643272	0.00300168	2.96757
ENSG00000174442.11	Pituitary	bmi	UKB_21001_Body_mass_index_BMI	ZWILCH	6.74025e-08	0.639	0.201228	0.412678	0.81919
ENSG00000174945.13	Brain_Cerebellar_Hemisphere	height	GIANT_HEIGHT	AMZ1	4.751e-34	0.544	0.45628	0.0814283	1.74246
ENSG00000174945.13	Brain_Cortex	height	GIANT_HEIGHT	AMZ1	1.90247e-29	0.565	0.317378	0.0061056	2.74206
ENSG00000174953.13	Cells_Cultured_fibroblasts	bmi	UKB_21001_Body_mass_index_BMI	DHX36	1.23134e-07	0.705	-0.287478	0.495446	-0.681672
ENSG00000174989.12	Cells_Cultured_fibroblasts	height	GIANT_HEIGHT	FBXW8	8.30914e-08	0.766	0.245499	0.0920757	1.68455
ENSG00000174989.12	Esophagus_Gastroesophageal_Junction	height	GIANT_HEIGHT	FBXW8	3.63739e-08	0.633	-0.735196	0.0881546	-1.70521
ENSG00000174989.12	Lung	height	GIANT_HEIGHT	FBXW8	9.33957e-08	0.709	-0.270224	0.0627346	-1.86107
ENSG00000174989.12	Testis	height	GIANT_HEIGHT	FBXW8	1.01147e-07	0.715	-0.203168	0.100454	-1.64265
ENSG00000175426.10	Adipose_Subcutaneous	height	GIANT_HEIGHT	PCSK1	1.80931e-11	0.502	-0.802169	2.57779e-05	-4.20788
ENSG00000175426.10	Artery_Aorta	height	GIANT_HEIGHT	PCSK1	8.97006e-10	0.558	-0.574149	0.00038075	-3.55308
ENSG00000175600.15	Artery_Aorta	migraine	UKB_20002_1265_self_reported_migraine	SUGCT	1.72148e-10	0.831	-0.104399	0.0235374	-2.2646
ENSG00000175600.15	Artery_Tibial	migraine	UKB_20002_1265_self_reported_migraine	SUGCT	5.80159e-09	0.663	-0.314545	0.00831922	-2.63883
ENSG00000176155.18	Artery_Aorta	height	GIANT_HEIGHT	CCDC57	1.10263e-09	0.501	0.172288	0.12877	1.51897
ENSG00000176472.10	Cells_Cultured_fibroblasts	height	GIANT_HEIGHT	ZNF575	6.25168e-08	0.515	0.251986	0.00596981	2.74943
ENSG00000176472.10	Heart_Atrial_Appendage	height	GIANT_HEIGHT	ZNF575	2.01323e-08	0.543	0.350244	0.00404292	2.87479
ENSG00000176531.10	Artery_Aorta	height	GIANT_HEIGHT	PHLDB3	3.32179e-08	0.642	0.790952	0.0438707	2.01532
ENSG00000176531.10	Heart_Atrial_Appendage	height	GIANT_HEIGHT	PHLDB3	1.3706e-08	0.564	0.561901	0.0693533	1.81611
ENSG00000176720.4	Cells_Cultured_fibroblasts	IBD	IBD.EUR.Inflammatory_Bowel_Disease	BOK	1.1506e-08	0.676	0.0101834	0.875622	0.156521
ENSG00000176909.11	Brain_Hypothalamus	hypertension	UKB_20002_1065_self_reported_hypertension	MAMSTR	3.87898e-08	0.567	-0.687442	0.0833043	-1.73183
ENSG00000176909.11	Esophagus_Gastroesophageal_Junction	hypertension	UKB_20002_1065_self_reported_hypertension	MAMSTR	3.75002e-09	0.786	-0.333273	0.0216768	-2.29598
ENSG00000176909.11	Esophagus_Muscularis	hypertension	UKB_20002_1065_self_reported_hypertension	MAMSTR	3.64841e-09	0.666	NA	NA	NA
ENSG00000176920.11	Esophagus_Mucosa	hypertension	UKB_20002_1065_self_reported_hypertension	FUT2	1.42729e-08	0.509	0.00806646	0.396935	0.847108
ENSG00000177311.11	Artery_Tibial	height	GIANT_HEIGHT	ZBTB38	7.15059e-74	0.65	1.31762	4.15184e-11	6.59856
ENSG00000177311.11	Esophagus_Gastroesophageal_Junction	height	GIANT_HEIGHT	ZBTB38	2.26346e-89	0.705	1.65064	2.78752e-12	6.98804
ENSG00000177311.11	Skin_Sun_Exposed_Lower_leg	height	GIANT_HEIGHT	ZBTB38	2.01217e-64	0.593	-1.1823	1.4086e-10	-6.41496
ENSG00000177311.11	Spleen	height	GIANT_HEIGHT	ZBTB38	7.83637e-77	0.501	NA	NA	NA
ENSG00000177311.11	Thyroid	height	GIANT_HEIGHT	ZBTB38	2.0859e-136	0.755	1.72718	5.31737e-16	8.10402
ENSG00000177311.11	Whole_Blood	height	GIANT_HEIGHT	ZBTB38	4.3771e-132	0.743	1.3093	1.07353e-16	8.29636
ENSG00000178951.8	Whole_Blood	bmi	UKB_21001_Body_mass_index_BMI	ZBTB7A	1.82148e-14	0.597	-3.79192	0.0282468	-2.19384
ENSG00000179409.10	Pituitary	height	GIANT_HEIGHT	GEMIN4	5.48484e-08	0.668	0.263316	0.361083	0.913303
ENSG00000180902.17	Heart_Left_Ventricle	asthma	UKB_20002_1111_self_reported_asthma	D2HGDH	5.00278e-13	0.982	0.00858375	0.782984	0.275432
ENSG00000181322.13	Muscle_Skeletal	CAD	CARDIoGRAM_C4D_CAD_ADDITIVE	NME9	1.51281e-07	0.898	-0.243902	0.0951315	-1.66893
ENSG00000182158.14	Artery_Aorta	height	GIANT_HEIGHT	CREB3L2	2.05639e-08	0.603	-0.76245	0.0525675	-1.93846
ENSG00000182224.11	Skin_Sun_Exposed_Lower_leg	hypertension	UKB_20002_1065_self_reported_hypertension	CYB5D1	1.11186e-11	0.675	0.0972638	0.436051	0.778879
ENSG00000182511.11	Adipose_Subcutaneous	hypertension	UKB_20002_1065_self_reported_hypertension	FES	9.13117e-23	0.536	-0.0471969	0.587552	-0.542388
ENSG00000182511.11	Adipose_Visceral_Omentum	CAD	CARDIoGRAM_C4D_CAD_ADDITIVE	FES	8.80447e-08	0.74	0.0658957	0.292037	1.05366
ENSG00000182511.11	Artery_Aorta	CAD	CARDIoGRAM_C4D_CAD_ADDITIVE	FES	9.38299e-08	0.9	-0.0773151	0.102872	-1.63109
ENSG00000182511.11	Artery_Aorta	hypertension	UKB_20002_1065_self_reported_hypertension	FES	2.10162e-31	0.554	-0.0430224	0.322344	-0.989652
ENSG00000182511.11	Artery_Coronary	CAD	CARDIoGRAM_C4D_CAD_ADDITIVE	FES	5.0572e-08	0.761	0.334045	0.5755	0.55997
ENSG00000182511.11	Artery_Coronary	hypertension	UKB_20002_1065_self_reported_hypertension	FES	2.2069e-31	0.657	-1.06748	0.02461	-2.24747
ENSG00000182511.11	Artery_Tibial	CAD	CARDIoGRAM_C4D_CAD_ADDITIVE	FES	7.92403e-08	0.895	-0.116021	0.492828	-0.685817
ENSG00000182511.11	Artery_Tibial	hypertension	UKB_20002_1065_self_reported_hypertension	FES	4.15423e-30	0.538	-0.102215	0.458717	-0.740961
ENSG00000182511.11	Breast_Mammary_Tissue	hypertension	UKB_20002_1065_self_reported_hypertension	FES	2.11577e-27	0.601	-0.243568	0.0460534	-1.9949
ENSG00000182511.11	Cells_Cultured_fibroblasts	CAD	CARDIoGRAM_C4D_CAD_ADDITIVE	FES	2.51636e-08	0.908	-0.0845572	0.267432	-1.109
ENSG00000182511.11	Cells_Cultured_fibroblasts	hypertension	UKB_20002_1065_self_reported_hypertension	FES	5.35896e-32	0.893	-0.122499	0.0473124	-1.98349
ENSG00000182511.11	Colon_Sigmoid	hypertension	UKB_20002_1065_self_reported_hypertension	FES	1.05447e-11	0.575	-0.0578642	0.29361	-1.05024
ENSG00000182511.11	Colon_Transverse	hypertension	UKB_20002_1065_self_reported_hypertension	FES	5.08584e-29	0.598	-0.103876	0.480704	-0.705171
ENSG00000182511.11	Esophagus_Muscularis	hypertension	UKB_20002_1065_self_reported_hypertension	FES	6.29682e-08	0.566	-0.093425	0.292237	-1.05323
ENSG00000182511.11	Heart_Atrial_Appendage	CAD	CARDIoGRAM_C4D_CAD_ADDITIVE	FES	2.68038e-08	0.824	-0.793771	0.415163	-0.814842
ENSG00000182511.11	Heart_Atrial_Appendage	hypertension	UKB_20002_1065_self_reported_hypertension	FES	2.52735e-34	0.668	0.566117	0.467502	0.726549
ENSG00000182511.11	Lung	hypertension	UKB_20002_1065_self_reported_hypertension	FES	2.53114e-26	0.571	-0.156817	0.0496709	-1.96279
ENSG00000182511.11	Nerve_Tibial	CAD	CARDIoGRAM_C4D_CAD_ADDITIVE	FES	1.10488e-07	0.797	-0.0553756	0.741285	-0.330152
ENSG00000182511.11	Pancreas	CAD	CARDIoGRAM_C4D_CAD_ADDITIVE	FES	4.03881e-08	0.593	-0.00448959	0.978658	-0.0267514
ENSG00000182511.11	Skin_Not_Sun_Exposed_Suprapubic	CAD	CARDIoGRAM_C4D_CAD_ADDITIVE	FES	6.44989e-08	0.833	-0.592862	0.196804	-1.29071
ENSG00000182511.11	Skin_Not_Sun_Exposed_Suprapubic	hypertension	UKB_20002_1065_self_reported_hypertension	FES	6.55312e-28	0.557	-0.556376	0.0637325	-1.85405
ENSG00000182511.11	Skin_Sun_Exposed_Lower_leg	CAD	CARDIoGRAM_C4D_CAD_ADDITIVE	FES	4.93536e-08	0.534	-0.0687067	0.707337	-0.375435
ENSG00000182511.11	Skin_Sun_Exposed_Lower_leg	hypertension	UKB_20002_1065_self_reported_hypertension	FES	3.49933e-32	0.615	-0.0562865	0.696564	-0.389963
ENSG00000182511.11	Small_Intestine_Terminal_Ileum	hypertension	UKB_20002_1065_self_reported_hypertension	FES	9.679e-15	0.552	-0.0603016	0.346289	-0.941812
ENSG00000182511.11	Stomach	hypertension	UKB_20002_1065_self_reported_hypertension	FES	6.39922e-33	0.502	-0.416793	0.08532	-1.72062
ENSG00000182511.11	Whole_Blood	CAD	CARDIoGRAM_C4D_CAD_ADDITIVE	FES	1.55395e-07	0.728	-0.061466	0.324361	-0.985535
ENSG00000182544.8	Adrenal_Gland	height	GIANT_HEIGHT	MFSD5	1.52718e-07	0.72	-0.238798	0.33167	-0.970756
ENSG00000183011.13	Adipose_Subcutaneous	hypertension	UKB_20002_1065_self_reported_hypertension	NAA38	2.57004e-08	0.807	0.0672449	0.0714952	1.80232
ENSG00000183011.13	Artery_Aorta	hypertension	UKB_20002_1065_self_reported_hypertension	NAA38	4.82322e-13	0.811	0.0396501	0.417228	0.811239
ENSG00000183011.13	Artery_Tibial	hypertension	UKB_20002_1065_self_reported_hypertension	NAA38	2.97864e-10	0.831	0.0584641	0.1734	1.36136
ENSG00000183011.13	Brain_Nucleus_accumbens_basal_ganglia	hypertension	UKB_20002_1065_self_reported_hypertension	NAA38	4.30409e-13	0.69	NA	NA	NA
ENSG00000183011.13	Breast_Mammary_Tissue	hypertension	UKB_20002_1065_self_reported_hypertension	NAA38	6.09965e-13	0.801	0.130778	0.189049	1.3134
ENSG00000183011.13	Colon_Sigmoid	hypertension	UKB_20002_1065_self_reported_hypertension	NAA38	1.3724e-11	0.751	0.0286064	0.26662	1.11088
ENSG00000183011.13	Colon_Transverse	hypertension	UKB_20002_1065_self_reported_hypertension	NAA38	3.02252e-12	0.559	0.108005	0.0798036	1.75183
ENSG00000183011.13	Esophagus_Gastroesophageal_Junction	hypertension	UKB_20002_1065_self_reported_hypertension	NAA38	1.65029e-12	0.789	0.0324791	0.241638	1.1709
ENSG00000183011.13	Esophagus_Muscularis	hypertension	UKB_20002_1065_self_reported_hypertension	NAA38	3.54801e-14	0.64	0.0510211	0.189059	1.31337
ENSG00000183011.13	Heart_Atrial_Appendage	hypertension	UKB_20002_1065_self_reported_hypertension	NAA38	3.99657e-11	0.759	0.0457819	0.169212	1.37474
ENSG00000183011.13	Nerve_Tibial	hypertension	UKB_20002_1065_self_reported_hypertension	NAA38	3.20492e-13	0.744	0.0370777	0.29651	1.04395
ENSG00000183011.13	Pituitary	hypertension	UKB_20002_1065_self_reported_hypertension	NAA38	9.22913e-13	0.709	0.0315674	0.342412	0.94941
ENSG00000183011.13	Thyroid	hypertension	UKB_20002_1065_self_reported_hypertension	NAA38	1.09445e-12	0.729	0.0645017	0.138807	1.48025
ENSG00000183741.11	Liver	height	GIANT_HEIGHT	CBX6	9.11858e-08	0.516	-0.261084	0.283659	-1.07214
ENSG00000184185.9	Artery_Tibial	height	GIANT_HEIGHT	KCNJ12	1.18166e-14	0.859	1.97301	0.130351	1.51272
ENSG00000184185.9	Brain_Nucleus_accumbens_basal_ganglia	height	GIANT_HEIGHT	KCNJ12	7.50203e-14	0.718	-0.919902	0.0699741	-1.81208
ENSG00000184185.9	Spleen	height	GIANT_HEIGHT	KCNJ12	1.62352e-12	0.61	0.320861	0.00405949	2.8735
ENSG00000184185.9	Testis	height	GIANT_HEIGHT	KCNJ12	4.62692e-15	0.752	-0.22233	0.268186	-1.10725
ENSG00000184185.9	Thyroid	height	GIANT_HEIGHT	KCNJ12	8.92526e-09	0.78	0.228969	0.368598	0.899103
ENSG00000184640.17	Muscle_Skeletal	hypertension	UKB_20002_1065_self_reported_hypertension	43717	7.60287e-08	0.947	0.0801887	0.264467	1.1159
ENSG00000185290.3	Artery_Coronary	height	GIANT_HEIGHT	NUPR2	3.45659e-10	0.501	-0.167043	0.0379342	-2.07557
ENSG00000185290.3	Artery_Tibial	height	GIANT_HEIGHT	NUPR2	4.35074e-09	0.555	-0.13676	0.0156427	-2.41715
ENSG00000185290.3	Brain_Hypothalamus	height	GIANT_HEIGHT	NUPR2	1.53858e-09	0.531	-0.130448	0.0429032	-2.02465
ENSG00000185290.3	Brain_Nucleus_accumbens_basal_ganglia	height	GIANT_HEIGHT	NUPR2	6.17672e-09	0.501	-0.111633	0.124505	-1.53614
ENSG00000185290.3	Brain_Putamen_basal_ganglia	height	GIANT_HEIGHT	NUPR2	1.51535e-08	0.532	-0.146129	0.0592363	-1.88644
ENSG00000185290.3	Breast_Mammary_Tissue	height	GIANT_HEIGHT	NUPR2	9.38415e-09	0.55	-0.153903	0.0260922	-2.22484
ENSG00000185290.3	Cells_Cultured_fibroblasts	height	GIANT_HEIGHT	NUPR2	5.60352e-09	0.583	-0.126609	0.0239865	-2.25735
ENSG00000185290.3	Colon_Sigmoid	height	GIANT_HEIGHT	NUPR2	4.44139e-09	0.543	-0.163533	0.00867447	-2.62462
ENSG00000185290.3	Colon_Transverse	height	GIANT_HEIGHT	NUPR2	9.63793e-08	0.538	-0.108876	0.101316	-1.6385
ENSG00000185290.3	Esophagus_Gastroesophageal_Junction	height	GIANT_HEIGHT	NUPR2	1.21796e-08	0.565	-0.0881601	0.108055	-1.607
ENSG00000185290.3	Esophagus_Muscularis	height	GIANT_HEIGHT	NUPR2	7.32258e-09	0.538	-0.0966422	0.0741611	-1.78562
ENSG00000185290.3	Heart_Atrial_Appendage	height	GIANT_HEIGHT	NUPR2	5.79747e-09	0.539	-0.153494	0.00805935	-2.64957
ENSG00000185290.3	Lung	height	GIANT_HEIGHT	NUPR2	4.95252e-08	0.518	-0.117443	0.042572	-2.02789
ENSG00000185290.3	Nerve_Tibial	height	GIANT_HEIGHT	NUPR2	4.52311e-08	0.533	-0.102404	0.0301807	-2.16771
ENSG00000185290.3	Pituitary	height	GIANT_HEIGHT	NUPR2	4.19773e-10	0.526	-0.275809	0.0164743	-2.39824
ENSG00000185290.3	Whole_Blood	height	GIANT_HEIGHT	NUPR2	1.59748e-09	0.51	-0.151608	0.0151034	-2.42989
ENSG00000185561.9	Thyroid	height	GIANT_HEIGHT	TLCD2	6.84464e-08	0.856	-0.0635431	0.925608	-0.0933719
ENSG00000185615.15	Brain_Cerebellum	bmi	UKB_21001_Body_mass_index_BMI	PDIA2	9.98611e-08	0.536	-0.276561	0.00219283	-3.06279
ENSG00000185651.14	Whole_Blood	IBD	IBD.EUR.Inflammatory_Bowel_Disease	UBE2L3	2.05691e-09	0.564	0.145655	0.0318517	2.14627
ENSG00000185787.14	Artery_Aorta	CAD	CARDIoGRAM_C4D_CAD_ADDITIVE	MORF4L1	5.88198e-14	0.865	-0.0862259	0.0258059	-2.22912
ENSG00000185787.14	Artery_Tibial	CAD	CARDIoGRAM_C4D_CAD_ADDITIVE	MORF4L1	1.89444e-14	0.764	-0.118664	0.0235426	-2.26451
ENSG00000186063.12	Brain_Cerebellum	CAD	CARDIoGRAM_C4D_CAD_ADDITIVE	AIDA	6.08837e-10	0.674	0.0554211	0.0290426	2.18291
ENSG00000186834.3	Artery_Aorta	height	GIANT_HEIGHT	HEXIM1	1.06946e-21	0.99	-0.842723	0.149348	-1.44184
ENSG00000186834.3	Brain_Frontal_Cortex_BA9	height	GIANT_HEIGHT	HEXIM1	5.3509e-24	0.852	0.636614	0.188727	1.31435
ENSG00000186834.3	Esophagus_Mucosa	height	GIANT_HEIGHT	HEXIM1	1.405e-15	0.503	0.622532	0.00582208	2.75764
ENSG00000186834.3	Muscle_Skeletal	height	GIANT_HEIGHT	HEXIM1	2.48208e-13	0.555	1.88343	0.000124798	3.8365
ENSG00000187013.4	Adrenal_Gland	height	GIANT_HEIGHT	C17orf82	3.69619e-46	0.792	NA	NA	NA
ENSG00000187257.15	Colon_Sigmoid	height	GIANT_HEIGHT	RSBN1L	3.18087e-12	0.691	-0.622983	0.00433022	-2.85305
ENSG00000187257.15	Esophagus_Muscularis	height	GIANT_HEIGHT	RSBN1L	4.89105e-11	0.692	-0.468646	0.00338453	-2.93047
ENSG00000187758.7	Esophagus_Muscularis	bmi	UKB_21001_Body_mass_index_BMI	ADH1A	2.1179e-08	0.648	0.112486	0.512465	0.655005
ENSG00000187758.7	Lung	bmi	UKB_21001_Body_mass_index_BMI	ADH1A	6.35814e-08	0.586	0.0364697	0.809601	0.24094
ENSG00000187758.7	Thyroid	bmi	UKB_21001_Body_mass_index_BMI	ADH1A	8.73914e-08	0.532	-0.0242606	0.89102	-0.137014
ENSG00000187772.7	Pituitary	height	GIANT_HEIGHT	LIN28B	1.87622e-40	0.675	0.509163	9.20205e-07	4.90798
ENSG00000187796.13	Lung	IBD	IBD.EUR.Inflammatory_Bowel_Disease	CARD9	2.78032e-24	0.735	0.312948	0.0144659	2.44548
ENSG00000187796.13	Whole_Blood	IBD	IBD.EUR.Inflammatory_Bowel_Disease	CARD9	1.21591e-23	0.84	0.132049	0.0191472	2.34265
ENSG00000188011.5	Lung	asthma	UKB_20002_1111_self_reported_asthma	RTP5	1.89166e-10	0.646	0.435302	0.15677	1.41602
ENSG00000188779.10	Thyroid	hypertension	UKB_20002_1065_self_reported_hypertension	SKOR1	9.7143e-08	0.631	0.0203297	0.341341	0.951519
ENSG00000188878.19	Adipose_Subcutaneous	hypertension	UKB_20002_1065_self_reported_hypertension	FBF1	9.37006e-09	0.708	-0.0318298	0.0132137	-2.47796
ENSG00000188878.19	Adipose_Visceral_Omentum	hypertension	UKB_20002_1065_self_reported_hypertension	FBF1	6.58187e-09	0.703	-0.0512035	0.00785488	-2.65824
ENSG00000188878.19	Artery_Aorta	hypertension	UKB_20002_1065_self_reported_hypertension	FBF1	3.27333e-08	0.709	-0.0328348	0.0158051	-2.41338
ENSG00000188878.19	Artery_Tibial	hypertension	UKB_20002_1065_self_reported_hypertension	FBF1	4.91342e-09	0.736	-0.0366122	0.00902098	-2.61126
ENSG00000188878.19	Brain_Cerebellar_Hemisphere	hypertension	UKB_20002_1065_self_reported_hypertension	FBF1	1.216e-08	0.528	-0.110532	0.00126947	-3.22279
ENSG00000188878.19	Brain_Cerebellum	hypertension	UKB_20002_1065_self_reported_hypertension	FBF1	6.91747e-08	0.576	-0.0711509	0.00821885	-2.64294
ENSG00000188878.19	Brain_Cortex	hypertension	UKB_20002_1065_self_reported_hypertension	FBF1	7.41097e-08	0.622	-0.044817	0.00976948	-2.58388
ENSG00000188878.19	Brain_Putamen_basal_ganglia	hypertension	UKB_20002_1065_self_reported_hypertension	FBF1	1.87278e-08	0.624	-0.0686766	0.00811773	-2.64713
ENSG00000188878.19	Breast_Mammary_Tissue	hypertension	UKB_20002_1065_self_reported_hypertension	FBF1	1.27883e-07	0.506	-0.0401924	0.0098745	-2.58019
ENSG00000188878.19	Colon_Transverse	hypertension	UKB_20002_1065_self_reported_hypertension	FBF1	4.51692e-08	0.655	-0.0290581	0.0200362	-2.32567
ENSG00000188878.19	Esophagus_Gastroesophageal_Junction	hypertension	UKB_20002_1065_self_reported_hypertension	FBF1	3.34768e-08	0.66	-0.0377465	0.011634	-2.52305
ENSG00000188878.19	Esophagus_Mucosa	hypertension	UKB_20002_1065_self_reported_hypertension	FBF1	1.53799e-07	0.638	-0.0866989	0.0173593	-2.37901
ENSG00000188878.19	Esophagus_Muscularis	hypertension	UKB_20002_1065_self_reported_hypertension	FBF1	4.67239e-08	0.553	-0.0292328	0.0158445	-2.41248
ENSG00000188878.19	Heart_Atrial_Appendage	hypertension	UKB_20002_1065_self_reported_hypertension	FBF1	4.13463e-08	0.593	-0.0418252	0.0164143	-2.39957
ENSG00000188878.19	Heart_Left_Ventricle	hypertension	UKB_20002_1065_self_reported_hypertension	FBF1	3.02687e-08	0.555	-0.0783355	0.0107377	-2.55112
ENSG00000188878.19	Nerve_Tibial	hypertension	UKB_20002_1065_self_reported_hypertension	FBF1	6.93021e-09	0.541	-0.0287015	0.0119021	-2.51503
ENSG00000188878.19	Pituitary	hypertension	UKB_20002_1065_self_reported_hypertension	FBF1	6.30047e-08	0.627	-0.0301299	0.0164331	-2.39915
ENSG00000188878.19	Prostate	hypertension	UKB_20002_1065_self_reported_hypertension	FBF1	3.04576e-08	0.544	-0.0540064	0.00563143	-2.7685
ENSG00000188878.19	Skin_Sun_Exposed_Lower_leg	hypertension	UKB_20002_1065_self_reported_hypertension	FBF1	8.59407e-09	0.614	-0.048465	0.00985083	-2.58102
ENSG00000188878.19	Small_Intestine_Terminal_Ileum	hypertension	UKB_20002_1065_self_reported_hypertension	FBF1	1.98057e-08	0.588	-0.133754	0.010423	-2.56147
ENSG00000188878.19	Testis	hypertension	UKB_20002_1065_self_reported_hypertension	FBF1	1.66208e-08	0.57	-0.0455614	0.00906591	-2.60956
ENSG00000189045.13	Cells_Cultured_fibroblasts	bmi	UKB_21001_Body_mass_index_BMI	ANKDD1B	2.67057e-12	0.522	0.411741	0.000176642	3.75027
ENSG00000196126.11	Heart_Left_Ventricle	IBD	IBD.EUR.Inflammatory_Bowel_Disease	HLA-DRB1	1.88787e-25	0.834	0.0128926	0.878368	0.153038
ENSG00000196196.2	Cells_Cultured_fibroblasts	hypertension	UKB_20002_1065_self_reported_hypertension	HRCT1	3.02491e-09	0.999	0.038928	0.231855	1.1956
ENSG00000196196.2	Colon_Sigmoid	hypertension	UKB_20002_1065_self_reported_hypertension	HRCT1	3.08855e-13	0.999	0.0371633	0.378795	0.880118
ENSG00000196196.2	Esophagus_Gastroesophageal_Junction	hypertension	UKB_20002_1065_self_reported_hypertension	HRCT1	1.07299e-09	1	0.0369616	0.201009	1.27868
ENSG00000196196.2	Skin_Sun_Exposed_Lower_leg	hypertension	UKB_20002_1065_self_reported_hypertension	HRCT1	9.03507e-08	0.999	0.0555899	0.264344	1.11618
ENSG00000196735.11	Brain_Caudate_basal_ganglia	asthma	UKB_20002_1111_self_reported_asthma	HLA-DQA1	1.78399e-60	0.875	-0.204693	0.00156617	-3.16213
ENSG00000196735.11	Esophagus_Gastroesophageal_Junction	asthma	UKB_20002_1111_self_reported_asthma	HLA-DQA1	2.6075e-99	0.627	-0.219538	4.64959e-07	-5.04024
ENSG00000196735.11	Heart_Left_Ventricle	asthma	UKB_20002_1111_self_reported_asthma	HLA-DQA1	1.60785e-96	0.925	-0.293317	4.19318e-06	-4.60157
ENSG00000196735.11	Lung	asthma	UKB_20002_1111_self_reported_asthma	HLA-DQA1	3.2707e-103	0.99	-0.185206	1.87698e-07	-5.21113
ENSG00000196735.11	Whole_Blood	asthma	UKB_20002_1111_self_reported_asthma	HLA-DQA1	7.92402e-92	0.814	-0.153061	2.90115e-06	-4.6777
ENSG00000197165.10	Whole_Blood	IBD	IBD.EUR.Inflammatory_Bowel_Disease	SULT1A2	1.23692e-09	0.555	0.209907	0.000920196	3.31385
ENSG00000197208.5	Whole_Blood	IBD	IBD.EUR.Inflammatory_Bowel_Disease	SLC22A4	1.47374e-10	0.646	-0.625114	0.000487169	-3.48771
ENSG00000197256.10	Brain_Caudate_basal_ganglia	height	GIANT_HEIGHT	KANK2	1.60173e-09	0.716	-0.633739	0.115679	-1.57317
ENSG00000197256.10	Brain_Cerebellar_Hemisphere	height	GIANT_HEIGHT	KANK2	5.35027e-10	0.68	1.26634	0.112388	1.58755
ENSG00000197256.10	Brain_Cerebellum	height	GIANT_HEIGHT	KANK2	2.81055e-09	0.803	-1.02312	0.0566169	-1.90626
ENSG00000197256.10	Brain_Hypothalamus	height	GIANT_HEIGHT	KANK2	3.88016e-08	0.68	-1.23846	0.568431	-0.570364
ENSG00000197256.10	Brain_Nucleus_accumbens_basal_ganglia	height	GIANT_HEIGHT	KANK2	7.71733e-11	0.813	-0.970808	0.1027	-1.6319
ENSG00000197308.9	Cells_Cultured_fibroblasts	asthma	UKB_20002_1111_self_reported_asthma	GATA3-AS1	7.66335e-38	0.848	-0.0880678	0.00171846	-3.13501
ENSG00000198740.8	Adipose_Subcutaneous	asthma	UKB_20002_1111_self_reported_asthma	ZNF652	1.45942e-12	0.667	-0.395479	0.0135363	-2.46934
ENSG00000198740.8	Pancreas	asthma	UKB_20002_1111_self_reported_asthma	ZNF652	3.47762e-12	0.677	-0.474954	0.00538011	-2.78335
ENSG00000198756.10	Brain_Hypothalamus	height	GIANT_HEIGHT	COLGALT2	6.17664e-09	0.908	-0.146992	0.252262	-1.14487
ENSG00000198756.10	Cells_Cultured_fibroblasts	height	GIANT_HEIGHT	COLGALT2	1.41896e-33	0.927	-0.652005	1.7441e-05	-4.29536
ENSG00000198756.10	Colon_Sigmoid	height	GIANT_HEIGHT	COLGALT2	5.47098e-12	0.944	-0.967362	0.00592535	-2.75188
ENSG00000198756.10	Lung	height	GIANT_HEIGHT	COLGALT2	7.99829e-22	0.898	-0.674983	0.00321706	-2.9462
ENSG00000198756.10	Whole_Blood	height	GIANT_HEIGHT	COLGALT2	1.30059e-13	0.852	-0.181957	0.0116947	-2.52123
ENSG00000198860.11	Esophagus_Muscularis	height	GIANT_HEIGHT	TSEN15	4.31429e-43	0.602	0.970001	2.52929e-07	5.15552
ENSG00000198945.7	Adipose_Subcutaneous	height	GIANT_HEIGHT	L3MBTL3	5.22767e-35	0.856	0.922111	3.83589e-11	6.61028
ENSG00000198945.7	Adipose_Visceral_Omentum	height	GIANT_HEIGHT	L3MBTL3	6.77737e-22	0.812	1.14835	4.62293e-12	6.9167
ENSG00000198945.7	Adrenal_Gland	height	GIANT_HEIGHT	L3MBTL3	4.56954e-16	0.95	1.02463	2.6119e-08	5.56564
ENSG00000198945.7	Artery_Aorta	height	GIANT_HEIGHT	L3MBTL3	2.0408e-30	0.882	0.445728	0.000206305	3.71117
ENSG00000198945.7	Artery_Tibial	height	GIANT_HEIGHT	L3MBTL3	3.52329e-22	0.734	1.11273	1.46391e-08	5.66574
ENSG00000198945.7	Brain_Cerebellum	height	GIANT_HEIGHT	L3MBTL3	2.32975e-16	0.903	0.314887	0.00160815	3.15442
ENSG00000198945.7	Brain_Cortex	height	GIANT_HEIGHT	L3MBTL3	1.15209e-33	0.847	2.69258	9.93481e-12	6.80744
ENSG00000198945.7	Breast_Mammary_Tissue	height	GIANT_HEIGHT	L3MBTL3	4.10557e-35	0.859	0.823397	1.33391e-10	6.42325
ENSG00000198945.7	Colon_Sigmoid	height	GIANT_HEIGHT	L3MBTL3	4.68922e-29	0.881	0.494453	1.32207e-06	4.83641
ENSG00000198945.7	Colon_Transverse	height	GIANT_HEIGHT	L3MBTL3	7.89506e-32	0.848	0.670784	1.58359e-08	5.65225
ENSG00000198945.7	Esophagus_Gastroesophageal_Junction	height	GIANT_HEIGHT	L3MBTL3	1.11276e-36	0.881	2.29985	5.09164e-12	6.903
ENSG00000198945.7	Esophagus_Mucosa	height	GIANT_HEIGHT	L3MBTL3	2.09276e-27	0.578	0.757746	3.28311e-10	6.28478
ENSG00000198945.7	Esophagus_Muscularis	height	GIANT_HEIGHT	L3MBTL3	6.68839e-36	0.908	1.34062	7.12372e-11	6.51803
ENSG00000198945.7	Heart_Left_Ventricle	height	GIANT_HEIGHT	L3MBTL3	2.13716e-36	0.653	4.32219	5.37809e-11	6.56007
ENSG00000198945.7	Kidney_Cortex	height	GIANT_HEIGHT	L3MBTL3	2.5532e-21	0.808	0.571149	4.1259e-09	5.87907
ENSG00000198945.7	Liver	height	GIANT_HEIGHT	L3MBTL3	1.88474e-37	0.793	0.843759	2.1606e-12	7.02371
ENSG00000198945.7	Lung	height	GIANT_HEIGHT	L3MBTL3	1.72735e-36	0.895	0.58343	6.21891e-11	6.53838
ENSG00000198945.7	Minor_Salivary_Gland	height	GIANT_HEIGHT	L3MBTL3	1.47337e-34	0.838	1.58377	1.30751e-11	6.7678
ENSG00000198945.7	Nerve_Tibial	height	GIANT_HEIGHT	L3MBTL3	5.24099e-34	0.849	0.685519	1.09413e-10	6.45334
ENSG00000198945.7	Pancreas	height	GIANT_HEIGHT	L3MBTL3	5.18849e-38	0.814	0.739037	7.14979e-12	6.85463
ENSG00000198945.7	Pituitary	height	GIANT_HEIGHT	L3MBTL3	1.22192e-32	0.846	0.6186	6.03169e-11	6.54295
ENSG00000198945.7	Prostate	height	GIANT_HEIGHT	L3MBTL3	6.52277e-37	0.869	0.758327	4.7666e-12	6.91236
ENSG00000198945.7	Skin_Not_Sun_Exposed_Suprapubic	height	GIANT_HEIGHT	L3MBTL3	2.84354e-35	0.792	0.783848	1.73272e-11	6.72694
ENSG00000198945.7	Skin_Sun_Exposed_Lower_leg	height	GIANT_HEIGHT	L3MBTL3	4.82472e-36	0.803	0.752445	5.8524e-12	6.8832
ENSG00000198945.7	Small_Intestine_Terminal_Ileum	height	GIANT_HEIGHT	L3MBTL3	3.28717e-27	0.815	0.259537	0.000233783	3.6794
ENSG00000198945.7	Spleen	height	GIANT_HEIGHT	L3MBTL3	2.67865e-36	0.788	0.443097	2.81737e-11	6.65581
ENSG00000198945.7	Stomach	height	GIANT_HEIGHT	L3MBTL3	1.30152e-34	0.831	0.827523	1.83761e-11	6.71838
ENSG00000198945.7	Testis	height	GIANT_HEIGHT	L3MBTL3	2.89783e-28	0.84	0.5684	1.63561e-06	4.79391
ENSG00000198945.7	Thyroid	height	GIANT_HEIGHT	L3MBTL3	7.48946e-35	0.86	0.596453	4.70888e-12	6.91409
ENSG00000198945.7	Whole_Blood	height	GIANT_HEIGHT	L3MBTL3	6.46546e-36	0.832	0.687028	4.10753e-12	6.93343
ENSG00000203809.6	Pituitary	height	GIANT_HEIGHT	LIN28B-AS1	9.41359e-43	0.608	0.457085	9.82103e-05	3.89497
ENSG00000204052.4	Skin_Sun_Exposed_Lower_leg	hypertension	UKB_20002_1065_self_reported_hypertension	LRRC73	1.88187e-11	0.515	0.029935	0.762952	0.301607
ENSG00000204316.12	Muscle_Skeletal	hypertension	UKB_20002_1065_self_reported_hypertension	MRPL38	6.53937e-08	0.684	-0.0831149	0.0106542	-2.55384
ENSG00000204463.12	Artery_Aorta	hypertension	UKB_20002_1065_self_reported_hypertension	BAG6	2.03669e-15	0.933	0.0521396	0.0119807	2.51271
ENSG00000204463.12	Artery_Coronary	hypertension	UKB_20002_1065_self_reported_hypertension	BAG6	9.40549e-11	0.935	0.0295015	0.038885	2.0654
ENSG00000204463.12	Artery_Tibial	hypertension	UKB_20002_1065_self_reported_hypertension	BAG6	1.5623e-16	0.939	0.0290561	0.02356	2.26423
ENSG00000204472.12	Adipose_Subcutaneous	bmi	UKB_21001_Body_mass_index_BMI	AIF1	1.06269e-10	0.984	0.0752992	0.800348	0.252897
ENSG00000204520.12	Brain_Frontal_Cortex_BA9	asthma	UKB_20002_1111_self_reported_asthma	MICA	1.24434e-15	0.802	0.00614958	0.908616	0.114784
ENSG00000204682.5	Artery_Aorta	bmi	UKB_21001_Body_mass_index_BMI	CASC10	7.49812e-18	0.838	0.449494	0.0753979	1.77804
ENSG00000204930.9	Brain_Cerebellar_Hemisphere	height	GIANT_HEIGHT	FAM221B	3.12871e-08	0.839	0.228616	0.18654	1.32088
ENSG00000213066.11	Skin_Not_Sun_Exposed_Suprapubic	IBD	IBD.EUR.Inflammatory_Bowel_Disease	FGFR1OP	2.38458e-09	0.536	0.639453	1.25551e-05	4.36772
ENSG00000213066.11	Thyroid	IBD	IBD.EUR.Inflammatory_Bowel_Disease	FGFR1OP	1.31674e-09	0.585	0.255551	0.00014703	3.79603
ENSG00000213619.9	Brain_Cerebellar_Hemisphere	bmi	UKB_21001_Body_mass_index_BMI	NDUFS3	4.4653e-26	0.635	0.330524	0.000274818	3.63795
ENSG00000213619.9	Brain_Cerebellum	bmi	UKB_21001_Body_mass_index_BMI	NDUFS3	5.98019e-28	0.562	0.479454	0.000734483	3.37637
ENSG00000214293.8	Lung	height	GIANT_HEIGHT	APTR	3.63532e-10	0.697	0.14416	0.0354373	2.10333
ENSG00000221890.3	Brain_Cerebellum	height	GIANT_HEIGHT	NPTXR	5.37729e-09	0.67	-1.90097	0.01247	-2.49856
ENSG00000224017.1	Artery_Aorta	migraine	UKB_20002_1265_self_reported_migraine	LINC01449	9.58016e-09	0.844	-0.148431	0.0155795	-2.41862
ENSG00000226375.1	Brain_Cerebellum	asthma	UKB_20002_1111_self_reported_asthma	RP3-395P12.2	2.10763e-09	0.642	-0.00463283	0.912656	-0.109689
ENSG00000227388.2	Brain_Putamen_basal_ganglia	height	GIANT_HEIGHT	RP11-112J3.16	7.33631e-09	0.669	-0.235613	0.106978	-1.61193
ENSG00000227388.2	Pituitary	height	GIANT_HEIGHT	RP11-112J3.16	2.41506e-09	0.718	-0.189061	0.417093	-0.811474
ENSG00000227456.7	Artery_Aorta	CAD	CARDIoGRAM_C4D_CAD_ADDITIVE	LINC00310	1.00467e-14	0.863	0.196681	0.00155666	3.16391
ENSG00000232837.1	Whole_Blood	IBD	IBD.EUR.Inflammatory_Bowel_Disease	LINC01700	1.24729e-11	0.843	0.181682	0.255203	1.1378
ENSG00000233232.6	Whole_Blood	IBD	IBD.EUR.Inflammatory_Bowel_Disease	NPIPB7	8.93479e-10	0.522	-0.338372	0.00792556	-2.65522
ENSG00000234465.10	Adipose_Subcutaneous	height	GIANT_HEIGHT	PINLYP	2.48895e-08	0.781	-0.483743	0.00198333	-3.09272
ENSG00000234465.10	Artery_Coronary	height	GIANT_HEIGHT	PINLYP	1.05436e-07	0.698	-0.538899	0.0110824	-2.54009
ENSG00000234465.10	Brain_Cerebellar_Hemisphere	height	GIANT_HEIGHT	PINLYP	1.32098e-08	0.711	-0.361009	0.00116358	-3.24766
ENSG00000234465.10	Brain_Cerebellum	height	GIANT_HEIGHT	PINLYP	5.64544e-09	0.762	-0.357999	0.00140475	-3.19367
ENSG00000234465.10	Brain_Frontal_Cortex_BA9	height	GIANT_HEIGHT	PINLYP	2.18399e-09	0.743	-0.616938	0.00364141	-2.90766
ENSG00000234465.10	Brain_Hippocampus	height	GIANT_HEIGHT	PINLYP	3.21911e-09	0.739	-0.435908	0.00453914	-2.83804
ENSG00000234465.10	Brain_Hypothalamus	height	GIANT_HEIGHT	PINLYP	3.62129e-09	0.764	-0.355523	0.0126259	-2.49415
ENSG00000234465.10	Brain_Putamen_basal_ganglia	height	GIANT_HEIGHT	PINLYP	2.76913e-08	0.789	-0.318699	0.00614818	-2.73977
ENSG00000234465.10	Colon_Transverse	height	GIANT_HEIGHT	PINLYP	1.32079e-08	0.734	-0.547837	0.0182846	-2.3598
ENSG00000234465.10	Esophagus_Gastroesophageal_Junction	height	GIANT_HEIGHT	PINLYP	7.9711e-08	0.683	-0.2857	0.01068	-2.553
ENSG00000234465.10	Esophagus_Mucosa	height	GIANT_HEIGHT	PINLYP	6.29236e-09	0.704	-0.357082	0.00460711	-2.83329
ENSG00000234465.10	Heart_Atrial_Appendage	height	GIANT_HEIGHT	PINLYP	1.45703e-09	0.802	-0.63739	0.0259181	-2.22744
ENSG00000234465.10	Lung	height	GIANT_HEIGHT	PINLYP	1.29193e-08	0.761	-0.579058	0.000897503	-3.32083
ENSG00000234465.10	Nerve_Tibial	height	GIANT_HEIGHT	PINLYP	6.89753e-10	0.784	-0.482748	0.0127232	-2.49142
ENSG00000237541.3	Brain_Hypothalamus	asthma	UKB_20002_1111_self_reported_asthma	HLA-DQA2	5.22773e-80	0.532	0.125293	1.03092e-05	4.41059
ENSG00000237693.4	Artery_Tibial	IBD	IBD.EUR.Inflammatory_Bowel_Disease	IRGM	1.16476e-10	0.849	0.0390908	0.399118	0.843197
ENSG00000237721.1	Whole_Blood	IBD	IBD.EUR.Inflammatory_Bowel_Disease	AF064858.11	5.29706e-09	0.697	0.115718	0.119256	1.5579
ENSG00000238142.1	Testis	height	GIANT_HEIGHT	RP11-108M9.4	7.14545e-08	0.585	-1.02113	9.86354e-08	-5.32922
ENSG00000241106.6	Skin_Sun_Exposed_Lower_leg	IBD	IBD.EUR.Inflammatory_Bowel_Disease	HLA-DOB	2.45344e-17	1	-0.0878407	0.00175224	-3.1293
ENSG00000241135.5	Artery_Aorta	height	GIANT_HEIGHT	LINC00881	6.89312e-10	0.723	0.144166	0.488435	0.6928
ENSG00000241370.5	Ovary	height	GIANT_HEIGHT	RPP21	2.48601e-11	0.728	-1.10713	1.47046e-05	-4.33307
ENSG00000242536.1	Testis	height	GIANT_HEIGHT	RP11-290K4.2	4.17611e-12	0.728	0.456968	0.0319622	2.14488
ENSG00000243317.7	Breast_Mammary_Tissue	height	GIANT_HEIGHT	C7orf73	3.39501e-11	0.524	-0.547725	0.000953406	-3.30393
ENSG00000243317.7	Nerve_Tibial	height	GIANT_HEIGHT	C7orf73	5.24225e-12	0.516	-0.487823	1.53917e-05	-4.32301
ENSG00000243509.4	Cells_Cultured_fibroblasts	IBD	IBD.EUR.Inflammatory_Bowel_Disease	TNFRSF6B	1.00058e-15	1	-0.13037	0.07399	-1.78668
ENSG00000243795.1	Artery_Tibial	height	GIANT_HEIGHT	LINC02044	8.04178e-09	0.605	0.241602	0.217146	1.23415
ENSG00000243795.1	Cells_Cultured_fibroblasts	height	GIANT_HEIGHT	LINC02044	3.48746e-10	0.692	0.31473	0.0482325	1.97531
ENSG00000243795.1	Esophagus_Muscularis	height	GIANT_HEIGHT	LINC02044	6.3115e-10	0.617	0.296119	0.0135347	2.46938
ENSG00000243795.1	Prostate	height	GIANT_HEIGHT	LINC02044	1.02977e-07	0.568	0.250174	0.00712921	2.69075
ENSG00000243795.1	Skin_Not_Sun_Exposed_Suprapubic	height	GIANT_HEIGHT	LINC02044	1.68231e-09	0.506	0.700596	0.00764662	2.66729
ENSG00000243795.1	Spleen	height	GIANT_HEIGHT	LINC02044	2.06983e-09	0.524	0.275511	0.0269602	2.21209
ENSG00000243795.1	Thyroid	height	GIANT_HEIGHT	LINC02044	1.46578e-07	0.706	0.196761	0.0429964	2.02374
ENSG00000243927.5	Artery_Aorta	CAD	CARDIoGRAM_C4D_CAD_ADDITIVE	MRPS6	3.47906e-10	0.999	0.256943	0.00261853	3.0093
ENSG00000245526.10	Testis	bmi	UKB_21001_Body_mass_index_BMI	LINC00461	3.27262e-15	0.596	NA	NA	NA
ENSG00000248428.1	Testis	asthma	UKB_20002_1111_self_reported_asthma	CTC-551A13.1	2.35859e-21	0.993	-0.0863171	0.0584821	-1.89207
ENSG00000248714.6	Prostate	asthma	UKB_20002_1111_self_reported_asthma	RP11-1079K10.3	5.51391e-08	0.586	NA	NA	NA
ENSG00000250377.1	Brain_Frontal_Cortex_BA9	bmi	UKB_21001_Body_mass_index_BMI	CTC-467M3.3	1.71241e-13	0.705	-0.583082	0.000314797	-3.60281
ENSG00000253276.2	Artery_Aorta	hypertension	UKB_20002_1065_self_reported_hypertension	CCDC71L	1.0874e-13	0.926	0.107066	0.0186296	2.35286
ENSG00000253276.2	Esophagus_Muscularis	hypertension	UKB_20002_1065_self_reported_hypertension	CCDC71L	1.34827e-12	0.864	-0.12178	0.208314	-1.25821
ENSG00000253426.5	Skin_Not_Sun_Exposed_Suprapubic	hypertension	UKB_20002_1065_self_reported_hypertension	RP11-10A14.4	1.05636e-10	0.517	NA	NA	NA
ENSG00000254470.2	Cells_EBV-transformed_lymphocytes	asthma	UKB_20002_1111_self_reported_asthma	AP5B1	9.28535e-08	0.837	NA	NA	NA
ENSG00000256433.2	Adipose_Subcutaneous	asthma	UKB_20002_1111_self_reported_asthma	RP1-102E24.8	1.47598e-07	0.967	0.0146115	0.788578	0.268158
ENSG00000256433.2	Adipose_Visceral_Omentum	asthma	UKB_20002_1111_self_reported_asthma	RP1-102E24.8	4.08397e-08	0.963	0.0599557	0.592993	0.534504
ENSG00000256433.2	Artery_Aorta	asthma	UKB_20002_1111_self_reported_asthma	RP1-102E24.8	1.19091e-07	0.974	0.0672438	0.422948	0.801317
ENSG00000256433.2	Artery_Coronary	asthma	UKB_20002_1111_self_reported_asthma	RP1-102E24.8	7.00433e-08	0.965	-1.30368	0.1194	-1.5573
ENSG00000256433.2	Cells_Cultured_fibroblasts	asthma	UKB_20002_1111_self_reported_asthma	RP1-102E24.8	4.49046e-09	0.926	0.0514069	0.521525	0.640996
ENSG00000256433.2	Esophagus_Mucosa	asthma	UKB_20002_1111_self_reported_asthma	RP1-102E24.8	5.20505e-09	0.963	0.0684187	0.491563	0.687826
ENSG00000256433.2	Esophagus_Muscularis	asthma	UKB_20002_1111_self_reported_asthma	RP1-102E24.8	8.32101e-08	0.975	0.0197889	0.651353	0.451884
ENSG00000256433.2	Lung	asthma	UKB_20002_1111_self_reported_asthma	RP1-102E24.8	2.80939e-08	0.969	0.0232482	0.605878	0.515966
ENSG00000256433.2	Pituitary	asthma	UKB_20002_1111_self_reported_asthma	RP1-102E24.8	3.50565e-08	0.916	0.117864	0.309458	1.01636
ENSG00000256433.2	Skin_Not_Sun_Exposed_Suprapubic	asthma	UKB_20002_1111_self_reported_asthma	RP1-102E24.8	2.0014e-09	0.975	0.0302881	0.659402	0.440739
ENSG00000256433.2	Skin_Sun_Exposed_Lower_leg	asthma	UKB_20002_1111_self_reported_asthma	RP1-102E24.8	5.22933e-09	0.973	0.0293282	0.619341	0.496785
ENSG00000256433.2	Spleen	asthma	UKB_20002_1111_self_reported_asthma	RP1-102E24.8	2.77662e-08	0.974	0.0828612	0.476244	0.712356
ENSG00000256433.2	Stomach	asthma	UKB_20002_1111_self_reported_asthma	RP1-102E24.8	2.7339e-08	0.968	0.0687049	0.546889	0.602428
ENSG00000256433.2	Whole_Blood	asthma	UKB_20002_1111_self_reported_asthma	RP1-102E24.8	1.07093e-07	0.979	-0.0177573	0.864553	-0.170581
ENSG00000260220.6	Pancreas	height	GIANT_HEIGHT	CCDC187	3.34231e-10	0.606	-0.962613	0.00299145	-2.96862
ENSG00000260302.1	Artery_Tibial	IBD	IBD.EUR.Inflammatory_Bowel_Disease	RP11-973H7.1	1.10658e-10	0.648	0.111062	0.00200632	3.08929
ENSG00000260302.1	Esophagus_Mucosa	IBD	IBD.EUR.Inflammatory_Bowel_Disease	RP11-973H7.1	2.41065e-11	0.709	0.215756	0.0104009	2.56221
ENSG00000260302.1	Liver	IBD	IBD.EUR.Inflammatory_Bowel_Disease	RP11-973H7.1	2.69912e-12	0.623	0.271088	0.00270484	2.99943
ENSG00000260302.1	Lung	IBD	IBD.EUR.Inflammatory_Bowel_Disease	RP11-973H7.1	1.60143e-07	0.686	0.155898	0.0278724	2.19908
ENSG00000260302.1	Stomach	IBD	IBD.EUR.Inflammatory_Bowel_Disease	RP11-973H7.1	2.90449e-11	0.595	0.181739	0.00126662	3.22344
ENSG00000260302.1	Thyroid	IBD	IBD.EUR.Inflammatory_Bowel_Disease	RP11-973H7.1	2.21738e-10	0.687	0.401857	0.00240616	3.0349
ENSG00000262454.2	Artery_Tibial	height	GIANT_HEIGHT	MIR193BHG	1.55863e-10	0.737	0.18587	0.692054	0.396069
ENSG00000262454.2	Muscle_Skeletal	height	GIANT_HEIGHT	MIR193BHG	1.76724e-17	0.665	0.804645	0.0204476	2.31803
ENSG00000263001.5	Adipose_Visceral_Omentum	hypertension	UKB_20002_1065_self_reported_hypertension	GTF2I	2.86911e-08	0.508	0.270816	0.255254	1.13768
ENSG00000263001.5	Adrenal_Gland	hypertension	UKB_20002_1065_self_reported_hypertension	GTF2I	2.46686e-08	0.569	0.587714	0.169589	1.37352
ENSG00000263001.5	Artery_Aorta	hypertension	UKB_20002_1065_self_reported_hypertension	GTF2I	1.32685e-08	0.58	-0.00997523	0.871992	-0.161129
ENSG00000263001.5	Artery_Tibial	hypertension	UKB_20002_1065_self_reported_hypertension	GTF2I	1.21881e-08	0.588	1.25506	0.291431	1.05499
ENSG00000263001.5	Breast_Mammary_Tissue	hypertension	UKB_20002_1065_self_reported_hypertension	GTF2I	6.77141e-09	0.564	0.16286	0.383755	0.870998
ENSG00000263001.5	Colon_Sigmoid	hypertension	UKB_20002_1065_self_reported_hypertension	GTF2I	1.41403e-08	0.516	0.0674218	0.318299	0.997959
ENSG00000263001.5	Esophagus_Gastroesophageal_Junction	hypertension	UKB_20002_1065_self_reported_hypertension	GTF2I	2.91399e-08	0.53	0.0208263	0.778784	0.280905
ENSG00000263001.5	Esophagus_Mucosa	hypertension	UKB_20002_1065_self_reported_hypertension	GTF2I	6.35469e-10	0.506	-0.0305871	0.686902	-0.403063
ENSG00000263001.5	Muscle_Skeletal	hypertension	UKB_20002_1065_self_reported_hypertension	GTF2I	1.71897e-08	0.52	0.0640417	0.795683	0.258938
ENSG00000263001.5	Stomach	hypertension	UKB_20002_1065_self_reported_hypertension	GTF2I	3.29253e-09	0.511	NA	NA	NA
ENSG00000266265.2	Adipose_Subcutaneous	hypertension	UKB_20002_1065_self_reported_hypertension	KLF14	8.75229e-14	0.684	-0.055588	0.0762829	-1.77267
ENSG00000266265.2	Adrenal_Gland	hypertension	UKB_20002_1065_self_reported_hypertension	KLF14	5.55875e-09	0.695	0.0592664	0.0722366	1.79762
ENSG00000266979.1	Testis	height	GIANT_HEIGHT	LINC01180	2.62493e-08	0.613	0.176084	0.0132452	2.47711
ENSG00000267052.1	Adrenal_Gland	hypertension	UKB_20002_1065_self_reported_hypertension	CTB-30L5.1	2.18524e-08	0.919	0.0898789	0.00773418	2.66346
ENSG00000269954.1	Cells_Cultured_fibroblasts	bmi	UKB_21001_Body_mass_index_BMI	RP11-148O21.6	3.27317e-13	0.682	-0.17418	0.00174937	-3.12978
ENSG00000270195.1	Brain_Putamen_basal_ganglia	height	GIANT_HEIGHT	RP11-572O17.1	1.24512e-16	0.53	NA	NA	NA
ENSG00000270210.1	Breast_Mammary_Tissue	hypertension	UKB_20002_1065_self_reported_hypertension	RP11-373D23.3	9.53544e-09	0.608	0.0057927	0.878168	0.153291
ENSG00000271009.2	Esophagus_Muscularis	bmi	UKB_21001_Body_mass_index_BMI	RP11-346C20.3	5.10987e-08	0.796	0.365903	0.11951	1.55683
ENSG00000271751.1	Cells_Cultured_fibroblasts	bmi	UKB_21001_Body_mass_index_BMI	RP11-110I1.14	1.41757e-09	0.507	-0.0330953	0.843557	-0.197346
ENSG00000271983.1	Cells_Cultured_fibroblasts	hypertension	UKB_20002_1065_self_reported_hypertension	RP11-28H5.2	2.06972e-11	0.632	0.258569	0.0134713	2.47106
ENSG00000272391.5	Adipose_Subcutaneous	hypertension	UKB_20002_1065_self_reported_hypertension	POM121C	2.33586e-08	0.683	0.00269255	0.96688	0.0415212
ENSG00000272391.5	Adipose_Visceral_Omentum	hypertension	UKB_20002_1065_self_reported_hypertension	POM121C	1.17344e-07	0.612	-0.0236895	0.632521	-0.478181
ENSG00000272391.5	Artery_Aorta	hypertension	UKB_20002_1065_self_reported_hypertension	POM121C	1.69669e-08	0.669	-0.225906	0.59195	-0.536012
ENSG00000272391.5	Artery_Tibial	hypertension	UKB_20002_1065_self_reported_hypertension	POM121C	6.16697e-08	0.594	-0.0275978	0.432553	-0.784831
ENSG00000272391.5	Esophagus_Mucosa	hypertension	UKB_20002_1065_self_reported_hypertension	POM121C	6.06712e-09	0.645	-0.00490862	0.951181	-0.0612235
ENSG00000272391.5	Lung	hypertension	UKB_20002_1065_self_reported_hypertension	POM121C	9.46938e-10	0.648	0.0161567	0.573262	0.563254
ENSG00000272391.5	Muscle_Skeletal	hypertension	UKB_20002_1065_self_reported_hypertension	POM121C	1.3403e-07	0.636	-0.0409547	0.890742	-0.137366
ENSG00000272391.5	Nerve_Tibial	hypertension	UKB_20002_1065_self_reported_hypertension	POM121C	6.30817e-10	0.664	-0.0266889	0.562556	-0.579049
ENSG00000272391.5	Skin_Not_Sun_Exposed_Suprapubic	hypertension	UKB_20002_1065_self_reported_hypertension	POM121C	1.47959e-09	0.635	-0.0147197	0.468944	-0.724198
ENSG00000272391.5	Skin_Sun_Exposed_Lower_leg	hypertension	UKB_20002_1065_self_reported_hypertension	POM121C	1.19621e-09	0.705	-0.00664041	0.801254	-0.251724
ENSG00000272391.5	Small_Intestine_Terminal_Ileum	hypertension	UKB_20002_1065_self_reported_hypertension	POM121C	1.60043e-08	0.586	NA	NA	NA
ENSG00000272391.5	Stomach	hypertension	UKB_20002_1065_self_reported_hypertension	POM121C	1.31392e-09	0.682	0.00171665	0.960234	0.0498606
ENSG00000272391.5	Whole_Blood	hypertension	UKB_20002_1065_self_reported_hypertension	POM121C	3.87341e-08	0.61	-0.00166371	0.94589	0.0678692
ENSG00000273160.1	Muscle_Skeletal	asthma	UKB_20002_1111_self_reported_asthma	RP11-104L21.3	5.82988e-11	0.655	-0.0626979	0.723712	-0.353502
ENSG00000278535.4	Brain_Cerebellar_Hemisphere	bmi	UKB_21001_Body_mass_index_BMI	DHRS11	1.98096e-13	0.505	0.271195	0.00253968	3.01857
ENSG00000278535.4	Brain_Cerebellum	bmi	UKB_21001_Body_mass_index_BMI	DHRS11	3.59604e-14	0.546	0.20288	0.00361912	2.90958
ENSG00000278535.4	Brain_Cortex	bmi	UKB_21001_Body_mass_index_BMI	DHRS11	5.23007e-16	0.562	0.155206	0.00366166	2.90593
ENSG00000278535.4	Brain_Frontal_Cortex_BA9	bmi	UKB_21001_Body_mass_index_BMI	DHRS11	5.16729e-15	0.51	0.142494	0.00985879	2.58074
ENSG00000278535.4	Cells_Cultured_fibroblasts	bmi	UKB_21001_Body_mass_index_BMI	DHRS11	1.30248e-14	0.551	0.302582	0.0161139	2.40633
ENSG00000283536.1	Nerve_Tibial	height	GIANT_HEIGHT	RP11-624J6.2	1.49229e-07	0.668	0.238511	0.341462	0.95128
