# Supplementary material for: Exploiting the GTEx resources to decipher the mechanisms at GWAS loci
Source: Genome Biol. 2021 Jan 26;22:49. doi: 10.1186/s13059-020-02252-4 (PMC7836161; doi:10.1186/s13059-020-02252-4)
Supplement: Supplementary file 6 — Additional file 6 OMIM genes included in the analysis [file 13059_2020_2252_MOESM6_ESM.xlsx]

## Sheet: OMIM-GENES-INCLUDED-IN-ANALYSIS
Additional Table A4: OMIM genes included in the analysis.
gene	trait
ENSG00000180210	UKB_20002_1094_self_reported_deep_venous_thrombosis_dvt
ENSG00000198734	UKB_20002_1094_self_reported_deep_venous_thrombosis_dvt
ENSG00000143631	UKB_20002_1111_self_reported_asthma
ENSG00000149534	UKB_20002_1111_self_reported_asthma
ENSG00000077238	UKB_20002_1111_self_reported_asthma
ENSG00000103522	UKB_20002_1111_self_reported_asthma
ENSG00000124299	UKB_20002_1111_self_reported_asthma
ENSG00000073861	UKB_20002_1111_self_reported_asthma
ENSG00000204539	UKB_20002_1111_self_reported_asthma
ENSG00000169194	UKB_20002_1111_self_reported_asthma
ENSG00000204632	UKB_20002_1111_self_reported_asthma
ENSG00000232810	UKB_20002_1111_self_reported_asthma
ENSG00000104884	UKB_20002_1111_self_reported_asthma
ENSG00000177156	UKB_20002_1111_self_reported_asthma
ENSG00000196735	UKB_20002_1222_self_reported_type_1_diabetes
ENSG00000179344	UKB_20002_1222_self_reported_type_1_diabetes
ENSG00000103449	UKB_20002_1226_self_reported_hypothyroidism_or_myxoedema
ENSG00000163599	UKB_20002_1226_self_reported_hypothyroidism_or_myxoedema
ENSG00000171862	UKB_20002_1226_self_reported_hypothyroidism_or_myxoedema
ENSG00000171316	UKB_20002_1226_self_reported_hypothyroidism_or_myxoedema
ENSG00000130948	UKB_20002_1226_self_reported_hypothyroidism_or_myxoedema
ENSG00000105641	UKB_20002_1226_self_reported_hypothyroidism_or_myxoedema
ENSG00000115705	UKB_20002_1226_self_reported_hypothyroidism_or_myxoedema
ENSG00000042832	UKB_20002_1226_self_reported_hypothyroidism_or_myxoedema
ENSG00000134460	UKB_20002_1226_self_reported_hypothyroidism_or_myxoedema
ENSG00000166037	UKB_20002_1226_self_reported_hypothyroidism_or_myxoedema
ENSG00000115415	UKB_20002_1226_self_reported_hypothyroidism_or_myxoedema
ENSG00000142208	UKB_20002_1226_self_reported_hypothyroidism_or_myxoedema
ENSG00000168610	UKB_20002_1226_self_reported_hypothyroidism_or_myxoedema
ENSG00000101310	UKB_20002_1226_self_reported_hypothyroidism_or_myxoedema
ENSG00000143631	UKB_20002_1452_self_reported_eczema_or_dermatitis
ENSG00000196735	UKB_20002_1452_self_reported_eczema_or_dermatitis
ENSG00000179344	UKB_20002_1452_self_reported_eczema_or_dermatitis
ENSG00000204539	UKB_20002_1452_self_reported_eczema_or_dermatitis
ENSG00000134460	UKB_20002_1452_self_reported_eczema_or_dermatitis
ENSG00000204525	UKB_20002_1453_self_reported_psoriasis
ENSG00000151702	UKB_20002_1453_self_reported_psoriasis
ENSG00000124564	UKB_20002_1466_self_reported_gout
ENSG00000130164	UKB_20002_1473_self_reported_high_cholesterol
ENSG00000084674	UKB_20002_1473_self_reported_high_cholesterol
ENSG00000175445	UKB_20002_1473_self_reported_high_cholesterol
ENSG00000110243	UKB_20002_1473_self_reported_high_cholesterol
ENSG00000138075	UKB_20002_1473_self_reported_high_cholesterol
ENSG00000143921	UKB_20002_1473_self_reported_high_cholesterol
ENSG00000116133	UKB_20002_1473_self_reported_high_cholesterol
ENSG00000169174	UKB_20002_1473_self_reported_high_cholesterol
ENSG00000141646	UKB_21001_Body_mass_index_BMI
ENSG00000005339	UKB_21001_Body_mass_index_BMI
ENSG00000160050	UKB_21001_Body_mass_index_BMI
ENSG00000174483	UKB_21001_Body_mass_index_BMI
ENSG00000181722	UKB_21001_Body_mass_index_BMI
ENSG00000140443	UKB_21001_Body_mass_index_BMI
ENSG00000175426	UKB_21001_Body_mass_index_BMI
ENSG00000162512	UKB_21001_Body_mass_index_BMI
ENSG00000115138	UKB_21001_Body_mass_index_BMI
ENSG00000104133	UKB_21001_Body_mass_index_BMI
ENSG00000108946	UKB_21001_Body_mass_index_BMI
ENSG00000169379	UKB_21001_Body_mass_index_BMI
ENSG00000140718	UKB_21001_Body_mass_index_BMI
ENSG00000167632	UKB_21001_Body_mass_index_BMI
ENSG00000136573	UKB_21001_Body_mass_index_BMI
ENSG00000169375	UKB_21001_Body_mass_index_BMI
ENSG00000204655	UKB_21001_Body_mass_index_BMI
ENSG00000117594	UKB_21001_Body_mass_index_BMI
ENSG00000103707	UKB_21001_Body_mass_index_BMI
ENSG00000116678	UKB_21001_Body_mass_index_BMI
ENSG00000135324	UKB_21001_Body_mass_index_BMI
ENSG00000138002	UKB_21001_Body_mass_index_BMI
ENSG00000119333	UKB_21001_Body_mass_index_BMI
ENSG00000101126	UKB_21001_Body_mass_index_BMI
ENSG00000140463	UKB_21001_Body_mass_index_BMI
ENSG00000165533	UKB_21001_Body_mass_index_BMI
ENSG00000122507	UKB_21001_Body_mass_index_BMI
ENSG00000011143	UKB_21001_Body_mass_index_BMI
ENSG00000054282	UKB_21001_Body_mass_index_BMI
ENSG00000214413	UKB_21001_Body_mass_index_BMI
ENSG00000072364	UKB_21001_Body_mass_index_BMI
ENSG00000085382	UKB_21001_Body_mass_index_BMI
ENSG00000181555	UKB_21001_Body_mass_index_BMI
ENSG00000096872	UKB_21001_Body_mass_index_BMI
ENSG00000156172	UKB_21001_Body_mass_index_BMI
ENSG00000171560	UKB_20002_1065_self_reported_hypertension
ENSG00000172572	UKB_20002_1065_self_reported_hypertension
ENSG00000111252	UKB_20002_1065_self_reported_hypertension
ENSG00000187266	UKB_20002_1065_self_reported_hypertension
ENSG00000141646	UKB_20002_1065_self_reported_hypertension
ENSG00000204370	UKB_20002_1065_self_reported_hypertension
ENSG00000255292	UKB_20002_1065_self_reported_hypertension
ENSG00000054523	UKB_20002_1065_self_reported_hypertension
ENSG00000179218	UKB_20002_1065_self_reported_hypertension
ENSG00000184937	UKB_20002_1065_self_reported_hypertension
ENSG00000231852	UKB_20002_1065_self_reported_hypertension
ENSG00000148795	UKB_20002_1065_self_reported_hypertension
ENSG00000170421	UKB_20002_1065_self_reported_hypertension
ENSG00000111057	UKB_20002_1065_self_reported_hypertension
ENSG00000087460	UKB_20002_1065_self_reported_hypertension
ENSG00000008441	UKB_20002_1065_self_reported_hypertension
ENSG00000132170	UKB_20002_1065_self_reported_hypertension
ENSG00000243649	UKB_20002_1065_self_reported_hypertension
ENSG00000125730	UKB_20002_1065_self_reported_hypertension
ENSG00000217930	UKB_20002_1065_self_reported_hypertension
ENSG00000107796	UKB_20002_1065_self_reported_hypertension
ENSG00000175334	UKB_20002_1065_self_reported_hypertension
ENSG00000157388	UKB_20002_1065_self_reported_hypertension
ENSG00000196557	UKB_20002_1065_self_reported_hypertension
ENSG00000113721	Astle_et_al_2016_Eosinophil_counts
ENSG00000197561	Astle_et_al_2016_Eosinophil_counts
ENSG00000117560	Astle_et_al_2016_Eosinophil_counts
ENSG00000026103	Astle_et_al_2016_Eosinophil_counts
ENSG00000198821	Astle_et_al_2016_Eosinophil_counts
ENSG00000151694	Astle_et_al_2016_Eosinophil_counts
ENSG00000198286	Astle_et_al_2016_Eosinophil_counts
ENSG00000162711	Astle_et_al_2016_Lymphocyte_counts
ENSG00000149428	Astle_et_al_2016_Lymphocyte_counts
ENSG00000110921	Astle_et_al_2016_Monocyte_count
ENSG00000197561	Astle_et_al_2016_Neutrophil_count
ENSG00000064490	Astle_et_al_2016_Neutrophil_count
ENSG00000137700	Astle_et_al_2016_Neutrophil_count
ENSG00000149428	Astle_et_al_2016_Neutrophil_count
ENSG00000132763	Astle_et_al_2016_Neutrophil_count
ENSG00000117450	Astle_et_al_2016_Neutrophil_count
ENSG00000112039	Astle_et_al_2016_Neutrophil_count
ENSG00000026103	Astle_et_al_2016_Neutrophil_count
ENSG00000135604	Astle_et_al_2016_Neutrophil_count
ENSG00000164414	Astle_et_al_2016_Neutrophil_count
ENSG00000101017	Astle_et_al_2016_Neutrophil_count
ENSG00000092929	Astle_et_al_2016_Neutrophil_count
ENSG00000095585	Astle_et_al_2016_Neutrophil_count
ENSG00000179348	Astle_et_al_2016_Neutrophil_count
ENSG00000101109	Astle_et_al_2016_Neutrophil_count
ENSG00000161970	Astle_et_al_2016_Neutrophil_count
ENSG00000119535	Astle_et_al_2016_Neutrophil_count
ENSG00000162711	Astle_et_al_2016_White_blood_cell_count
ENSG00000197561	Astle_et_al_2016_White_blood_cell_count
ENSG00000027697	Astle_et_al_2016_White_blood_cell_count
ENSG00000103313	Astle_et_al_2016_White_blood_cell_count
ENSG00000132763	Astle_et_al_2016_White_blood_cell_count
ENSG00000117450	Astle_et_al_2016_White_blood_cell_count
ENSG00000112039	Astle_et_al_2016_White_blood_cell_count
ENSG00000164414	Astle_et_al_2016_White_blood_cell_count
ENSG00000092929	Astle_et_al_2016_White_blood_cell_count
ENSG00000141349	Astle_et_al_2016_White_blood_cell_count
ENSG00000149781	Astle_et_al_2016_White_blood_cell_count
ENSG00000095585	Astle_et_al_2016_White_blood_cell_count
ENSG00000221829	Astle_et_al_2016_White_blood_cell_count
ENSG00000179348	Astle_et_al_2016_White_blood_cell_count
ENSG00000198589	Astle_et_al_2016_White_blood_cell_count
ENSG00000161970	Astle_et_al_2016_White_blood_cell_count
ENSG00000119535	Astle_et_al_2016_White_blood_cell_count
ENSG00000171560	CARDIoGRAM_C4D_CAD_ADDITIVE
ENSG00000185950	CARDIoGRAM_C4D_CAD_ADDITIVE
ENSG00000111252	CARDIoGRAM_C4D_CAD_ADDITIVE
ENSG00000130164	CARDIoGRAM_C4D_CAD_ADDITIVE
ENSG00000084674	CARDIoGRAM_C4D_CAD_ADDITIVE
ENSG00000204217	CARDIoGRAM_C4D_CAD_ADDITIVE
ENSG00000148795	CARDIoGRAM_C4D_CAD_ADDITIVE
ENSG00000107798	CARDIoGRAM_C4D_CAD_ADDITIVE
ENSG00000116133	CARDIoGRAM_C4D_CAD_ADDITIVE
ENSG00000169174	CARDIoGRAM_C4D_CAD_ADDITIVE
ENSG00000170835	CARDIoGRAM_C4D_CAD_ADDITIVE
ENSG00000107796	CARDIoGRAM_C4D_CAD_ADDITIVE
ENSG00000166819	CARDIoGRAM_C4D_CAD_ADDITIVE
ENSG00000101076	DIAGRAM_T2D_TRANS_ETHNIC
ENSG00000132170	DIAGRAM_T2D_TRANS_ETHNIC
ENSG00000073792	DIAGRAM_T2D_TRANS_ETHNIC
ENSG00000109501	DIAGRAM_T2D_TRANS_ETHNIC
ENSG00000164756	DIAGRAM_T2D_TRANS_ETHNIC
ENSG00000148737	DIAGRAM_T2D_TRANS_ETHNIC
ENSG00000187486	DIAGRAM_T2D_TRANS_ETHNIC
ENSG00000006071	DIAGRAM_T2D_TRANS_ETHNIC
ENSG00000134640	DIAGRAM_T2D_TRANS_ETHNIC
ENSG00000275410	DIAGRAM_T2D_TRANS_ETHNIC
ENSG00000197299	DIAGRAM_T2D_TRANS_ETHNIC
ENSG00000254647	DIAGRAM_T2D_TRANS_ETHNIC
ENSG00000234906	GIANT_WC_Combined_EUR
ENSG00000140718	GIANT_WC_Combined_EUR
ENSG00000156873	GIANT_WC_Combined_EUR
ENSG00000167588	GIANT_WC_Combined_EUR
ENSG00000101126	GIANT_WC_Combined_EUR
ENSG00000214413	GIANT_WC_Combined_EUR
ENSG00000130164	GLGC_Mc_LDL
ENSG00000084674	GLGC_Mc_LDL
ENSG00000110243	GLGC_Mc_LDL
ENSG00000138075	GLGC_Mc_LDL
ENSG00000143921	GLGC_Mc_LDL
ENSG00000116133	GLGC_Mc_LDL
ENSG00000169174	GLGC_Mc_LDL
ENSG00000157978	GLGC_Mc_LDL
ENSG00000185000	GLGC_Mc_LDL
ENSG00000084674	GLGC_Mc_TG
ENSG00000175445	GLGC_Mc_TG
ENSG00000110243	GLGC_Mc_TG
ENSG00000234906	GLGC_Mc_TG
ENSG00000159459	GLGC_Mc_TG
ENSG00000204264	GLGC_Mc_TG
ENSG00000157978	GLGC_Mc_TG
ENSG00000132170	GLGC_Mc_TG
ENSG00000105974	GLGC_Mc_TG
ENSG00000156873	GLGC_Mc_TG
ENSG00000076944	GLGC_Mc_TG
ENSG00000196126	IBD.EUR.Inflammatory_Bowel_Disease
ENSG00000167207	IBD.EUR.Inflammatory_Bowel_Disease
ENSG00000237693	IBD.EUR.Inflammatory_Bowel_Disease
ENSG00000204351	IBD.EUR.Inflammatory_Bowel_Disease
ENSG00000197943	IBD.EUR.Inflammatory_Bowel_Disease
ENSG00000258366	IBD.EUR.Inflammatory_Bowel_Disease
ENSG00000138684	IBD.EUR.Inflammatory_Bowel_Disease
ENSG00000118503	IBD.EUR.Inflammatory_Bowel_Disease
ENSG00000074582	IBD.EUR.Ulcerative_Colitis
ENSG00000204351	IBD.EUR.Ulcerative_Colitis
ENSG00000258366	IBD.EUR.Ulcerative_Colitis
ENSG00000118503	IBD.EUR.Ulcerative_Colitis
ENSG00000130203	IGAP_Alzheimer
ENSG00000064687	IGAP_Alzheimer
ENSG00000134242	IMMUNOBASE_Systemic_lupus_erythematosus_hg19
ENSG00000143226	IMMUNOBASE_Systemic_lupus_erythematosus_hg19
ENSG00000072694	IMMUNOBASE_Systemic_lupus_erythematosus_hg19
ENSG00000166278	IMMUNOBASE_Systemic_lupus_erythematosus_hg19
ENSG00000244731	IMMUNOBASE_Systemic_lupus_erythematosus_hg19
ENSG00000174437	pgc.scz2
ENSG00000159339	RA_OKADA_TRANS_ETHNIC
ENSG00000134242	RA_OKADA_TRANS_ETHNIC
ENSG00000204498	RA_OKADA_TRANS_ETHNIC
ENSG00000111252	ICBP_SystolicPressure
ENSG00000148795	ICBP_SystolicPressure
ENSG00000111252	ICBP_DiastolicPressure
ENSG00000148795	ICBP_DiastolicPressure
ENSG00000167186	ICBP_DiastolicPressure
