# Supplementary material for: Exploiting the GTEx resources to decipher the mechanisms at GWAS loci
Source: Genome Biol. 2021 Jan 26;22:49. doi: 10.1186/s13059-020-02252-4 (PMC7836161; doi:10.1186/s13059-020-02252-4)
Supplement: Supplementary file 7 — Additional file 7 Rare variant silver standard genes included in the analysis [file 13059_2020_2252_MOESM7_ESM.xlsx]

## Sheet: EWAS-GENES-INCLUDED-IN-ANALYSIS
Additional Table A5: Rare variant silver standard genes included in the analysis.
gene	trait
ENSG00000010803	UKB_50_Standing_height
ENSG00000015520	GLGC_Mc_LDL
ENSG00000015520	UKB_20002_1473_self_reported_high_cholesterol
ENSG00000025434	GLGC_Mc_HDL
ENSG00000049192	UKB_50_Standing_height
ENSG00000066827	UKB_50_Standing_height
ENSG00000070915	GLGC_Mc_HDL
ENSG00000073060	GLGC_Mc_HDL
ENSG00000075420	UKB_50_Standing_height
ENSG00000076555	GLGC_Mc_HDL
ENSG00000084674	GLGC_Mc_LDL
ENSG00000084674	UKB_20002_1473_self_reported_high_cholesterol
ENSG00000084734	GLGC_Mc_TG
ENSG00000087237	GLGC_Mc_HDL
ENSG00000089053	UKB_50_Standing_height
ENSG00000101670	GLGC_Mc_HDL
ENSG00000103196	UKB_50_Standing_height
ENSG00000103335	UKB_50_Standing_height
ENSG00000110243	GLGC_Mc_HDL
ENSG00000110243	GLGC_Mc_TG
ENSG00000110245	GLGC_Mc_HDL
ENSG00000110245	GLGC_Mc_TG
ENSG00000113389	UKB_50_Standing_height
ENSG00000113739	UKB_50_Standing_height
ENSG00000115657	UKB_50_Standing_height
ENSG00000116698	UKB_50_Standing_height
ENSG00000118137	GLGC_Mc_HDL
ENSG00000129354	GLGC_Mc_LDL
ENSG00000130164	GLGC_Mc_LDL
ENSG00000130164	UKB_20002_1473_self_reported_high_cholesterol
ENSG00000130203	GLGC_Mc_LDL
ENSG00000130203	GLGC_Mc_TG
ENSG00000130811	UKB_20002_1473_self_reported_high_cholesterol
ENSG00000135452	UKB_50_Standing_height
ENSG00000137309	UKB_50_Standing_height
ENSG00000138735	UKB_50_Standing_height
ENSG00000138829	UKB_50_Standing_height
ENSG00000140511	UKB_50_Standing_height
ENSG00000141096	GLGC_Mc_HDL
ENSG00000146426	UKB_50_Standing_height
ENSG00000154309	UKB_50_Standing_height
ENSG00000156140	UKB_50_Standing_height
ENSG00000157450	GLGC_Mc_HDL
ENSG00000157766	UKB_50_Standing_height
ENSG00000159720	UKB_50_Standing_height
ENSG00000160801	UKB_50_Standing_height
ENSG00000162391	GLGC_Mc_LDL
ENSG00000163501	UKB_50_Standing_height
ENSG00000165029	GLGC_Mc_HDL
ENSG00000165029	GLGC_Mc_LDL
ENSG00000165029	UKB_20002_1473_self_reported_high_cholesterol
ENSG00000166025	UKB_50_Standing_height
ENSG00000166035	GLGC_Mc_HDL
ENSG00000166035	UKB_20002_1473_self_reported_high_cholesterol
ENSG00000166035	GLGC_Mc_TG
ENSG00000168092	GLGC_Mc_HDL
ENSG00000168092	GLGC_Mc_TG
ENSG00000168477	GLGC_Mc_TG
ENSG00000169174	GLGC_Mc_LDL
ENSG00000169174	UKB_20002_1473_self_reported_high_cholesterol
ENSG00000172053	UKB_50_Standing_height
ENSG00000174177	UKB_50_Standing_height
ENSG00000174576	UKB_50_Standing_height
ENSG00000174807	UKB_50_Standing_height
ENSG00000175318	UKB_50_Standing_height
ENSG00000175445	GLGC_Mc_HDL
ENSG00000175445	GLGC_Mc_TG
ENSG00000175938	UKB_50_Standing_height
ENSG00000176971	UKB_50_Standing_height
ENSG00000177103	GLGC_Mc_HDL
ENSG00000177103	GLGC_Mc_TG
ENSG00000180061	UKB_50_Standing_height
ENSG00000186280	UKB_50_Standing_height
ENSG00000186951	GLGC_Mc_LDL
ENSG00000197647	UKB_50_Standing_height
ENSG00000198848	GLGC_Mc_HDL
ENSG00000213398	GLGC_Mc_HDL
ENSG00000220201	GLGC_Mc_LDL
ENSG00000220201	UKB_20002_1473_self_reported_high_cholesterol
ENSG00000255439	UKB_50_Standing_height
