# Supplementary material for: Exploiting the GTEx resources to decipher the mechanisms at GWAS loci
Source: Genome Biol. 2021 Jan 26;22:49. doi: 10.1186/s13059-020-02252-4 (PMC7836161; doi:10.1186/s13059-020-02252-4)
Supplement: Supplementary file 8 — Additional file 8 PrediXcan and enloc results for predicted causal genes selected based on OMIM [file 13059_2020_2252_MOESM8_ESM.xlsx]

## Sheet: OMIM-ENLOC-PREDIXCAN-GENES
Table A7: PrediXcan and enloc results for predicted causal genes selected based on OMIM.
# Supplementary Table: PrediXcan and enloc results for predicted causal genes selected based on OMIM
# lead_var: the most significant variant within the LD block
# trait: trait name
# gene: Ensembl ID for the gene
# is_omim: Is included in the OMIM database. TRUE if included, FALSE if not.
# proximity: 0 if variant is in the gene, otherwise BPS from the gene boundary
# rank_proximity: ranking by proximity within LD block (rank starts from 0 and the closer the lower rank)
# percentage_proximity: rank_proximity / number of genes in the locus
# predixcan_mashr_eur_score: -log10 p-value (most significant across tissues is used) of PrediXcan-MASH trained on European data
# enloc_score: rcp (max across tissues)
# predixcan_mashr_eur_rank: PrediXcan significance ranking within LD block (rank starts from 0 and the higher significance the lower rank)
# enloc_rank: enloc rcp ranking within LD block (rank starts from 0 and the higher rcp the lower rank)
# predixcan_mashr_eur_percentage: predixcan_mashr_eur_rank / number of genes in the locus
# enloc_percentage: enloc_rank / number of genes in the locus
# gene_name: Official gene symbol
# gene_type: Gencode annotsted gene type
# chromosome: Chromosome for the gene
# start: Gencode annotated gene start position. All isoforms are combined
# end: Gencode annotated gene end position. All isoforms are combined
# strand: Gencode annotated gene strand
lead_var	trait	gene	is_omim	proximity	rank_proximity	percentage_proximity	predixcan_mashr_eur_score	enloc_score	predixcan_mashr_eur_rank	enloc_rank	predixcan_mashr_eur_percentage	enloc_percentage	gene_name	gene_type	chromosome	start	end	strand
chr1_169549811_C_T_b38	UKB_20002_1094_self_reported_deep_venous_thrombosis_dvt	ENSG00000198734	TRUE	0	0	0	8.89580369329101	0.004	5	0	0.333333333333333	0	F5	protein_coding	chr1	169514166	169586588	-
chr11_46739505_G_A_b38	UKB_20002_1094_self_reported_deep_venous_thrombosis_dvt	ENSG00000180210	TRUE	0	0	0	2.63979901972187	0.013	3	0	0.12	0	F2	protein_coding	chr11	46719180	46739506	+
chr1_152206676_C_T_b38	UKB_20002_1111_self_reported_asthma	ENSG00000143631	TRUE	95499	3	0.0535714285714286	13.5884217731856	0.002	0	8	0	0.142857142857143	FLG	protein_coding	chr1	152302175	152325203	-
chr5_132581248_A_C_b38	UKB_20002_1111_self_reported_asthma	ENSG00000169194	TRUE	75015	3	0.115384615384615	24.3616548318904	0.4	0	1	0	0.0384615384615385	IL13	protein_coding	chr5	132656263	132661110	+
chr6_30725344_A_G_b38	UKB_20002_1111_self_reported_asthma	ENSG00000204632	TRUE	894219	27	0.964285714285714	13.5797798731952	0.232	2	5	0.0714285714285714	0.178571428571429	HLA-G	protein_coding	chr6	29826967	29831125	+
chr6_31444649_AG_A_b38	UKB_20002_1111_self_reported_asthma	ENSG00000204539	TRUE	324203	19	0.678571428571429	3.33740419139053	0	25	22	0.892857142857143	0.785714285714286	CDSN	protein_coding	chr6	31115090	31120446	-
chr6_31444649_AG_A_b38	UKB_20002_1111_self_reported_asthma	ENSG00000232810	TRUE	130918	9	0.321428571428571	6.59570102179481	0.015	20	4	0.714285714285714	0.142857142857143	TNF	protein_coding	chr6	31575567	31578336	+
chr11_1118685_T_C_b38	UKB_20002_1111_self_reported_asthma	ENSG00000177156	TRUE	353661	15	0.326086956521739	1.11507818536287	0.001	23	8.5	0.5	0.184782608695652	TALDO1	protein_coding	chr11	747329	765024	+
chr11_61783884_T_C_b38	UKB_20002_1111_self_reported_asthma	ENSG00000149534	TRUE	1685418	58	0.716049382716049	0.896109068981372	0	42	51	0.518518518518518	0.62962962962963	MS4A2	protein_coding	chr11	60088261	60098466	+
chr16_27360103_T_C_b38	UKB_20002_1111_self_reported_asthma	ENSG00000077238	TRUE	0	0	0	11.1193920612603	0.495	1	1	0.166666666666667	0.166666666666667	IL4R	protein_coding	chr16	27313668	27364778	+
chr16_27360103_T_C_b38	UKB_20002_1111_self_reported_asthma	ENSG00000103522	TRUE	42059	1	0.166666666666667	8.77031557528953	0.549	2	0	0.333333333333333	0	IL21R	protein_coding	chr16	27402162	27452042	+
chr17_45269969_C_G_b38	UKB_20002_1111_self_reported_asthma	ENSG00000073861	TRUE	2463275	35	0.972222222222222	4.7912221326945	0.003	5	9	0.138888888888889	0.25	TBX21	protein_coding	chr17	47733244	47746119	+
chr19_33235672_C_A_b38	UKB_20002_1111_self_reported_asthma	ENSG00000124299	TRUE	151278	6	0.315789473684211	1.4588331026458	0	5	12.5	0.263157894736842	0.657894736842105	PEPD	protein_coding	chr19	33386950	33521794	-
chr19_44749457_ATAT_A_b38	UKB_20002_1111_self_reported_asthma	ENSG00000104884	TRUE	600380	36	0.782608695652174	0.724960063272941	0.001	37	33.5	0.804347826086957	0.728260869565217	ERCC2	protein_coding	chr19	45349837	45370918	-
chr6_32659703_G_A_b38	UKB_20002_1222_self_reported_type_1_diabetes	ENSG00000179344	TRUE	0	0	0	37.3758082044127	0	0	34	0	0.53125	HLA-DQB1	protein_coding	chr6	32659467	32668383	-
chr6_32659703_G_A_b38	UKB_20002_1222_self_reported_type_1_diabetes	ENSG00000196735	TRUE	12641	1	0.015625	31.7925042773455	0	1	34	0.015625	0.53125	HLA-DQA1	protein_coding	chr6	32628179	32647062	+
chr2_1403856_C_T_b38	UKB_20002_1226_self_reported_hypothyroidism_or_myxoedema	ENSG00000115705	TRUE	0	0	0	18.7250082153891	0.997	0	0	0	0	TPO	protein_coding	chr2	1374223	1543711	+
chr2_191105394_C_G_b38	UKB_20002_1226_self_reported_hypothyroidism_or_myxoedema	ENSG00000115415	TRUE	84434	1	0.0555555555555556	5.28497371493815	0.026	4	0	0.222222222222222	0	STAT1	protein_coding	chr2	190964358	191020960	-
chr2_203880280_T_C_b38	UKB_20002_1226_self_reported_hypothyroidism_or_myxoedema	ENSG00000163599	TRUE	6320	0	0	59.0868252233862	0.388	0	0	0	0	CTLA4	protein_coding	chr2	203867786	203873960	+
chr8_60480093_C_CTT_b38	UKB_20002_1226_self_reported_hypothyroidism_or_myxoedema	ENSG00000171316	TRUE	198685	2	0.4	4.01245221679392	0.014	1	1	0.2	0.2	CHD7	protein_coding	chr8	60678778	60868028	+
chr8_132920573_A_G_b38	UKB_20002_1226_self_reported_hypothyroidism_or_myxoedema	ENSG00000042832	TRUE	0	0	0	6.89987417895288	0.02	0	1	0	0.111111111111111	TG	protein_coding	chr8	132866958	133134903	+
chr9_97784318_C_T_b38	UKB_20002_1226_self_reported_hypothyroidism_or_myxoedema	ENSG00000130948	TRUE	1482166	27	0.964285714285714	1.7596000269761	0	16	16.5	0.571428571428571	0.589285714285714	HSD17B3	protein_coding	chr9	96235306	96302152	-
chr10_6068912_C_A_b38	UKB_20002_1226_self_reported_hypothyroidism_or_myxoedema	ENSG00000134460	TRUE	6587	0	0	12.3720149283508	0.402	0	0	0	0	IL2RA	protein_coding	chr10	6010689	6062325	-
chr10_88047923_G_T_b38	UKB_20002_1226_self_reported_hypothyroidism_or_myxoedema	ENSG00000171862	TRUE	75993	0	0	3.15542340705398	0.003	2	4.5	0.111111111111111	0.25	PTEN	protein_coding	chr10	87863113	87971930	+
chr11_95578258_T_C_b38	UKB_20002_1226_self_reported_hypothyroidism_or_myxoedema	ENSG00000166037	TRUE	211707	1	0.0666666666666667	2.63901021733504	0	2	8.5	0.133333333333333	0.566666666666667	CEP57	protein_coding	chr11	95789965	95832693	+
chr14_105728426_C_T_b38	UKB_20002_1226_self_reported_hypothyroidism_or_myxoedema	ENSG00000142208	TRUE	932675	19	0.76	3.19027605791681	0	0	16.5	0	0.66	AKT1	protein_coding	chr14	104769349	104795751	-
chr16_50695909_A_G_b38	UKB_20002_1226_self_reported_hypothyroidism_or_myxoedema	ENSG00000103449	TRUE	440066	6	0.461538461538462	0.877026338658986	0	9	9	0.692307692307692	0.692307692307692	SALL1	protein_coding	chr16	51135975	51151367	-
chr17_42137394_T_C_b38	UKB_20002_1226_self_reported_hypothyroidism_or_myxoedema	ENSG00000168610	TRUE	175930	16	0.25	5.713870239082	0.001	4	22	0.0625	0.34375	STAT3	protein_coding	chr17	42313324	42388568	-
chr19_18272984_C_T_b38	UKB_20002_1226_self_reported_hypothyroidism_or_myxoedema	ENSG00000105641	TRUE	377810	13	0.209677419354839	0.820846106011968	0.002	45	8	0.725806451612903	0.129032258064516	SLC5A5	protein_coding	chr19	17871973	17895174	+
chr20_17879062_A_G_b38	UKB_20002_1226_self_reported_hypothyroidism_or_myxoedema	ENSG00000101310	TRUE	628431	13	0.764705882352941	0.775343676658893	0	11	10.5	0.647058823529412	0.617647058823529	SEC23B	protein_coding	chr20	18507493	18561415	+
chr1_152313385_G_A_b38	UKB_20002_1452_self_reported_eczema_or_dermatitis	ENSG00000143631	TRUE	0	0	0	30.9987093586937	0.995	0	0	0	0	FLG	protein_coding	chr1	152302175	152325203	-
chr6_31581779_T_G_b38	UKB_20002_1452_self_reported_eczema_or_dermatitis	ENSG00000204539	TRUE	461333	19	0.678571428571429	3.87589375094148	0	11	18	0.392857142857143	0.642857142857143	CDSN	protein_coding	chr6	31115090	31120446	-
chr6_32617276_A_C_b38	UKB_20002_1452_self_reported_eczema_or_dermatitis	ENSG00000179344	TRUE	42191	2	0.03125	7.03373958332758	0	19	38	0.296875	0.59375	HLA-DQB1	protein_coding	chr6	32659467	32668383	-
chr6_32617276_A_C_b38	UKB_20002_1452_self_reported_eczema_or_dermatitis	ENSG00000196735	TRUE	10903	0	0	6.89893693211513	0.024	21	0	0.328125	0	HLA-DQA1	protein_coding	chr6	32628179	32647062	+
chr10_6073676_T_G_b38	UKB_20002_1452_self_reported_eczema_or_dermatitis	ENSG00000134460	TRUE	11351	0	0	8.16592871460966	0.007	0	1	0	0.2	IL2RA	protein_coding	chr10	6010689	6062325	-
chr6_31279227_TAGAACTC_T_b38	UKB_20002_1453_self_reported_psoriasis	ENSG00000204525	TRUE	7097	1	0.0357142857142857	111.936158670499	0.364	11	0	0.392857142857143	0	HLA-C	protein_coding	chr6	31268749	31272130	-
chr11_128514446_A_T_b38	UKB_20002_1453_self_reported_psoriasis	ENSG00000151702	TRUE	172089	1	0.0625	1.50470114647122	0	5	8	0.3125	0.5	FLI1	protein_coding	chr11	128686535	128813267	+
chr6_25812922_G_A_b38	UKB_20002_1466_self_reported_gout	ENSG00000124564	TRUE	20144	1	0.0196078431372549	6.0506453319425	0.001	5	3	0.0980392156862745	0.0588235294117647	SLC17A3	protein_coding	chr6	25833066	25882286	-
chr1_55039974_G_T_b38	UKB_20002_1473_self_reported_high_cholesterol	ENSG00000116133	TRUE	152756	4	0.153846153846154	1.64487468036816	0.002	8	3.5	0.307692307692308	0.134615384615385	DHCR24	protein_coding	chr1	54849633	54887218	-
chr1_55039974_G_T_b38	UKB_20002_1473_self_reported_high_cholesterol	ENSG00000169174	TRUE	0	0	0	24.709908117874	0.927	0	0	0	0	PCSK9	protein_coding	chr1	55039548	55064852	+
chr2_21041028_G_A_b38	UKB_20002_1473_self_reported_high_cholesterol	ENSG00000084674	TRUE	0	0	0	93.6644369034483	0.969	0	0	0	0	APOB	protein_coding	chr2	21001429	21044073	-
chr2_43845437_G_T_b38	UKB_20002_1473_self_reported_high_cholesterol	ENSG00000138075	TRUE	6572	1	0.125	36.8531325577767	0.941	1	1	0.125	0.125	ABCG5	protein_coding	chr2	43812472	43838865	-
chr2_43845437_G_T_b38	UKB_20002_1473_self_reported_high_cholesterol	ENSG00000143921	TRUE	0	0	0	38.4270438780131	0.985	0	0	0	0	ABCG8	protein_coding	chr2	43838964	43878466	+
chr8_19973410_C_T_b38	UKB_20002_1473_self_reported_high_cholesterol	ENSG00000175445	TRUE	6152	0	0	13.6812580775282	0.678	0	0	0	0	LPL	protein_coding	chr8	19901717	19967258	+
chr11_116778201_G_C_b38	UKB_20002_1473_self_reported_high_cholesterol	ENSG00000110243	TRUE	11166	2	0.111111111111111	38.00835685223	0.302	1	1	0.0555555555555556	0.0555555555555556	APOA5	protein_coding	chr11	116789367	116792420	-
chr19_11091630_G_T_b38	UKB_20002_1473_self_reported_high_cholesterol	ENSG00000130164	TRUE	0	0	0	98.9308259411242	0.667	0	0	0	0	LDLR	protein_coding	chr19	11089362	11133816	+
chr1_31726197_G_C_b38	UKB_21001_Body_mass_index_BMI	ENSG00000162512	TRUE	817436	13	0.8125	2.36720674790029	0.001	7	8	0.4375	0.5	SDC3	protein_coding	chr1	30869467	30908761	-
chr1_34118792_G_A_b38	UKB_21001_Body_mass_index_BMI	ENSG00000160050	TRUE	1913405	34	0.871794871794872	0.175814428125768	0	36	31	0.923076923076923	0.794871794871795	CCDC28B	protein_coding	chr1	32200386	32205387	+
chr1_65969060_G_A_b38	UKB_21001_Body_mass_index_BMI	ENSG00000116678	TRUE	327501	1	0.125	3.99958416712374	0	1	4.5	0.125	0.5625	LEPR	protein_coding	chr1	65420652	65641559	+
chr1_210163239_CTAAT_C_b38	UKB_21001_Body_mass_index_BMI	ENSG00000117594	TRUE	428289	7	0.583333333333333	1.33314643043012	0.001	10	4.5	0.833333333333333	0.375	HSD11B1	protein_coding	chr1	209686178	209734950	+
chr1_243369971_A_G_b38	UKB_21001_Body_mass_index_BMI	ENSG00000054282	TRUE	0	0	0	4.05410818399489	0.001	2	1.5	0.333333333333333	0.25	SDCCAG8	protein_coding	chr1	243256034	243500092	+
chr2_24933904_T_C_b38	UKB_21001_Body_mass_index_BMI	ENSG00000115138	TRUE	226949	6	0.285714285714286	16.7745596785219	0	4	16	0.19047619047619	0.761904761904762	POMC	protein_coding	chr2	25160853	25168903	-
chr2_26730714_T_G_b38	UKB_21001_Body_mass_index_BMI	ENSG00000138002	TRUE	713657	30	0.714285714285714	2.17906846103304	0	20	25	0.476190476190476	0.595238095238095	IFT172	protein_coding	chr2	27444371	27489789	-
chr3_47599521_T_C_b38	UKB_21001_Body_mass_index_BMI	ENSG00000181555	TRUE	435554	7	0.333333333333333	1.04742945562108	0	14	17.5	0.666666666666667	0.833333333333333	SETD2	protein_coding	chr3	47016429	47163967	-
chr3_94319241_C_G_b38	UKB_21001_Body_mass_index_BMI	ENSG00000169379	TRUE	263573	2	0.285714285714286	3.68915783595329	0.001	5	3	0.714285714285714	0.428571428571429	ARL13B	protein_coding	chr3	93980139	94055668	+
chr3_114702470_AT_A_b38	UKB_21001_Body_mass_index_BMI	ENSG00000181722	TRUE	0	0	0	1.97996017216559	0	0	2	0	0.5	ZBTB20	protein_coding	chr3	114314501	115147271	-
chr5_96523440_C_T_b38	UKB_21001_Body_mass_index_BMI	ENSG00000175426	TRUE	89297	1	0.0714285714285714	8.30656634612334	0.088	0	1	0	0.0714285714285714	PCSK1	protein_coding	chr5	96390415	96434143	-
chr5_134525973_C_T_b38	UKB_21001_Body_mass_index_BMI	ENSG00000072364	TRUE	1562339	23	0.766666666666667	2.39914931807494	0	8	20.5	0.266666666666667	0.683333333333333	AFF4	protein_coding	chr5	132875379	132963634	-
chr6_28960390_T_C_b38	UKB_21001_Body_mass_index_BMI	ENSG00000204655	TRUE	696591	15	0.833333333333333	4.92553873865985	0.002	1	2.5	0.0555555555555556	0.138888888888889	MOG	protein_coding	chr6	29656981	29672372	+
chr6_82649418_A_G_b38	UKB_21001_Body_mass_index_BMI	ENSG00000135324	TRUE	1384338	9	0.818181818181818	1.49702219573776	0	5	5.5	0.454545454545455	0.5	MRAP2	protein_coding	chr6	84033756	84090881	+
chr6_104354434_T_A_b38	UKB_21001_Body_mass_index_BMI	ENSG00000085382	TRUE	373659	0	0	2.70066410644632	0	1	2	0.2	0.4	HACE1	protein_coding	chr6	104728093	104859919	-
chr7_32329536_A_G_b38	UKB_21001_Body_mass_index_BMI	ENSG00000122507	TRUE	799708	9	0.75	1.96570466126378	0.001	7	2	0.583333333333333	0.166666666666667	BBS9	protein_coding	chr7	33129244	33606068	+
chr8_11565427_C_T_b38	UKB_21001_Body_mass_index_BMI	ENSG00000136573	TRUE	823	0	0	13.1314163233402	0.546	0	0	0	0	BLK	protein_coding	chr8	11494001	11564604	+
chr8_94585865_G_A_b38	UKB_21001_Body_mass_index_BMI	ENSG00000156172	TRUE	659054	12	0.923076923076923	0.504950399668682	0	12	9	0.923076923076923	0.692307692307692	C8orf37	protein_coding	chr8	95244919	95269201	-
chr8_141606996_G_T_b38	UKB_21001_Body_mass_index_BMI	ENSG00000167632	TRUE	1148417	8	0.888888888888889	0.622956480247146	0	7	5.5	0.777777777777778	0.611111111111111	TRAPPC9	protein_coding	chr8	139730343	140458579	-
chr9_27788091_G_C_b38	UKB_21001_Body_mass_index_BMI	ENSG00000096872	TRUE	725161	6	0.6	1.52516432706641	0	2	5	0.2	0.5	IFT74	protein_coding	chr9	26947039	27062930	+
chr9_128263829_G_A_b38	UKB_21001_Body_mass_index_BMI	ENSG00000119333	TRUE	369832	22	0.379310344827586	1.01030289379783	0.001	35	27	0.603448275862069	0.46551724137931	WDR34	protein_coding	chr9	128633661	128656787	-
chr10_113009024_G_A_b38	UKB_21001_Body_mass_index_BMI	ENSG00000214413	TRUE	2089750	9	0.75	1.14036185045997	0	9	6.5	0.75	0.541666666666667	BBIP1	protein_coding	chr10	110898730	110919274	-
chr11_66156746_C_G_b38	UKB_21001_Body_mass_index_BMI	ENSG00000174483	TRUE	353860	16	0.238805970149254	4.33294286318251	0	12	43.5	0.17910447761194	0.649253731343284	BBS1	protein_coding	chr11	66510606	66533627	+
chr14_87924160_G_A_b38	UKB_21001_Body_mass_index_BMI	ENSG00000165533	TRUE	899993	7	0.875	1.63654264809417	0	5	5	0.625	0.625	TTC8	protein_coding	chr14	88824153	88881078	+
chr15_46293890_C_T_b38	UKB_21001_Body_mass_index_BMI	ENSG00000104133	TRUE	1630212	18	0.782608695652174	0.973039317029276	0	15	12.5	0.652173913043478	0.543478260869565	SPG11	protein_coding	chr15	44562696	44663678	-
chr15_66211246_G_A_b38	UKB_21001_Body_mass_index_BMI	ENSG00000103707	TRUE	1181607	25	0.806451612903226	1.5880103279431	0	19	22	0.612903225806452	0.709677419354839	MTFMT	protein_coding	chr15	65001512	65029639	-
chr15_72801650_C_T_b38	UKB_21001_Body_mass_index_BMI	ENSG00000140463	TRUE	63174	1	0.0526315789473684	9.61864010816766	0.049	1	1	0.0526315789473684	0.0526315789473684	BBS4	protein_coding	chr15	72686179	72738476	+
chr15_73985785_C_T_b38	UKB_21001_Body_mass_index_BMI	ENSG00000169375	TRUE	1383594	39	0.78	3.66170504848716	0	19	35.5	0.38	0.71	SIN3A	protein_coding	chr15	75369379	75455842	-
chr15_98679280_A_G_b38	UKB_21001_Body_mass_index_BMI	ENSG00000140443	TRUE	0	0	0	2.73558246807317	0.071	1	0	0.333333333333333	0	IGF1R	protein_coding	chr15	98648971	98964530	+
chr16_3658566_G_A_b38	UKB_21001_Body_mass_index_BMI	ENSG00000005339	TRUE	66488	3	0.0666666666666667	1.7223989253563	0.013	18	4	0.4	0.0888888888888889	CREBBP	protein_coding	chr16	3725054	3880726	-
chr16_53768582_C_T_b38	UKB_21001_Body_mass_index_BMI	ENSG00000140718	TRUE	0	0	0	76.7031116797861	0.038	0	0	0	0	FTO	protein_coding	chr16	53701692	54158512	+
chr17_57966280_T_G_b38	UKB_21001_Body_mass_index_BMI	ENSG00000011143	TRUE	239157	10	0.3125	0.517485928827403	0	24	21	0.75	0.65625	MKS1	protein_coding	chr17	58205437	58219605	-
chr17_67835900_T_C_b38	UKB_21001_Body_mass_index_BMI	ENSG00000108946	TRUE	675880	11	0.478260869565217	2.83677900715148	0	5	14	0.217391304347826	0.608695652173913	PRKAR1A	protein_coding	chr17	68511780	68551319	+
chr18_52914663_T_TAGA_b38	UKB_21001_Body_mass_index_BMI	ENSG00000141646	TRUE	1829618	2	0.166666666666667	0.366597725733476	0	10	7	0.833333333333333	0.583333333333333	SMAD4	protein_coding	chr18	51028394	51085045	+
chr20_52487268_A_G_b38	UKB_21001_Body_mass_index_BMI	ENSG00000101126	TRUE	1556028	9	0.692307692307692	0.759847350052245	0	11	7	0.846153846153846	0.538461538461538	ADNP	protein_coding	chr20	50888919	50931240	-
chr1_10736809_T_C_b38	UKB_20002_1065_self_reported_hypertension	ENSG00000054523	TRUE	355206	7	0.388888888888889	2.05734779463954	0	5	10.5	0.277777777777778	0.583333333333333	KIF1B	protein_coding	chr1	10210805	10381603	+
chr3_11504245_T_C_b38	UKB_20002_1065_self_reported_hypertension	ENSG00000132170	TRUE	783123	7	0.4375	1.26370636419486	0	11	9.5	0.6875	0.59375	PPARG	protein_coding	chr3	12287368	12434356	+
chr3_53523985_G_A_b38	UKB_20002_1065_self_reported_hypertension	ENSG00000157388	TRUE	0	0	0	0.650622032909249	0.007	39	2	0.722222222222222	0.037037037037037	CACNA1D	protein_coding	chr3	53328963	53813733	+
chr4_155725188_T_A_b38	UKB_20002_1065_self_reported_hypertension	ENSG00000171560	TRUE	1134422	10	0.714285714285714	0.305806701231795	0	12	9	0.857142857142857	0.642857142857143	FGA	protein_coding	chr4	154583126	154590766	-
chr6_31642412_TAAAG_T_b38	UKB_20002_1065_self_reported_hypertension	ENSG00000231852	TRUE	395853	43	0.671875	13.7664706265723	0	2	51.5	0.03125	0.8046875	CYP21A2	protein_coding	chr6	32038265	32041670	+
chr6_31642412_TAAAG_T_b38	UKB_20002_1065_self_reported_hypertension	ENSG00000243649	TRUE	303238	36	0.5625	5.63300386969836	0.002	29	35	0.453125	0.546875	CFB	protein_coding	chr6	31945650	31952084	+
chr10_87975327_A_G_b38	UKB_20002_1065_self_reported_hypertension	ENSG00000107796	TRUE	959747	14	0.777777777777778	1.35257317688111	0	6	12	0.333333333333333	0.666666666666667	ACTA2	protein_coding	chr10	88935074	88991339	-
chr10_104870101_C_T_b38	UKB_20002_1065_self_reported_hypertension	ENSG00000148795	TRUE	2032568	26	0.8125	2.87004329390719	0.001	11	13.5	0.34375	0.421875	CYP17A1	protein_coding	chr10	102830531	102837533	-
chr11_32437261_G_T_b38	UKB_20002_1065_self_reported_hypertension	ENSG00000184937	TRUE	1631	0	0	7.49792356187489	0.614	0	0	0	0	WT1	protein_coding	chr11	32387775	32435630	-
chr11_65793149_C_T_b38	UKB_20002_1065_self_reported_hypertension	ENSG00000175334	TRUE	208930	23	0.255555555555556	2.37599490754344	0	44.5	63.5	0.494444444444444	0.705555555555556	BANF1	protein_coding	chr11	66002079	66004149	+
chr11_111664378_G_A_b38	UKB_20002_1065_self_reported_hypertension	ENSG00000204370	TRUE	422395	21	0.75	2.02927827542593	0.024	14	9	0.5	0.321428571428571	SDHD	protein_coding	chr11	112086773	112120013	+
chr11_111664378_G_A_b38	UKB_20002_1065_self_reported_hypertension	ENSG00000255292	TRUE	422446	22	0.785714285714286	0	0	25.5	23.5	0.910714285714286	0.839285714285714	SDHD	protein_coding	chr11	112086824	112193805	+
chr12_20008234_A_G_b38	UKB_20002_1065_self_reported_hypertension	ENSG00000172572	TRUE	361011	1	0.125	4.78959589712228	0.001	0	0	0	0	PDE3A	protein_coding	chr12	20369245	20684381	+
chr12_54039699_A_C_b38	UKB_20002_1065_self_reported_hypertension	ENSG00000111057	TRUE	1086798	44	0.814814814814815	2.2391726380546	0	12.5	37	0.231481481481481	0.685185185185185	KRT18	protein_coding	chr12	52948871	52952901	+
chr12_54039699_A_C_b38	UKB_20002_1065_self_reported_hypertension	ENSG00000170421	TRUE	1089745	45	0.833333333333333	2.2391726380546	0	12.5	37	0.231481481481481	0.685185185185185	KRT8	protein_coding	chr12	52897187	52949954	-
chr12_111427245_C_G_b38	UKB_20002_1065_self_reported_hypertension	ENSG00000111252	TRUE	0	0	0	10.2320834722475	0.482	1	0	0.0285714285714286	0	SH2B3	protein_coding	chr12	111405948	111451623	+
chr16_292771_C_T_b38	UKB_20002_1065_self_reported_hypertension	ENSG00000196557	TRUE	860350	52	0.981132075471698	4.11168053312741	0.027	4	7	0.0754716981132075	0.132075471698113	CACNA1H	protein_coding	chr16	1153121	1221772	+
chr16_4868325_G_T_b38	UKB_20002_1065_self_reported_hypertension	ENSG00000217930	TRUE	512718	24	0.827586206896552	1.77279557259068	0	17	26.5	0.586206896551724	0.913793103448276	PAM16	protein_coding	chr16	4331549	4355607	-
chr18_51266459_C_T_b38	UKB_20002_1065_self_reported_hypertension	ENSG00000141646	TRUE	181414	1	0.0833333333333333	3.39397390179384	0.002	2	2	0.166666666666667	0.166666666666667	SMAD4	protein_coding	chr18	51028394	51085045	+
chr19_7257979_C_G_b38	UKB_20002_1065_self_reported_hypertension	ENSG00000125730	TRUE	527417	36	0.73469387755102	1.74346749141766	0	13	30	0.26530612244898	0.612244897959184	C3	protein_coding	chr19	6677704	6730562	-
chr19_11416089_T_G_b38	UKB_20002_1065_self_reported_hypertension	ENSG00000008441	TRUE	1579519	81	0.920454545454545	3.11142658402589	0	6	57	0.0681818181818182	0.647727272727273	NFIX	protein_coding	chr19	12995608	13098796	+
chr19_11416089_T_G_b38	UKB_20002_1065_self_reported_hypertension	ENSG00000179218	TRUE	1522489	77	0.875	0.65898876638321	0	57	57	0.647727272727273	0.647727272727273	CALR	protein_coding	chr19	12938578	12944489	+
chr19_11416089_T_G_b38	UKB_20002_1065_self_reported_hypertension	ENSG00000187266	TRUE	31747	3	0.0340909090909091	2.74996211990637	0.094	9	3	0.102272727272727	0.0340909090909091	EPOR	protein_coding	chr19	11377205	11384342	-
chr20_59164414_A_T_b38	UKB_20002_1065_self_reported_hypertension	ENSG00000087460	TRUE	253222	7	0.411764705882353	1.32620653420509	0.001	10	6.5	0.588235294117647	0.382352941176471	GNAS	protein_coding	chr20	58839718	58911192	+
chr1_167236865_G_A_b38	Astle_et_al_2016_Eosinophil_counts	ENSG00000198821	TRUE	193775	3	0.136363636363636	1.46165985601665	0.056	7	3	0.318181818181818	0.136363636363636	CD247	protein_coding	chr1	167430640	167518610	-
chr1_172822372_G_A_b38	Astle_et_al_2016_Eosinophil_counts	ENSG00000117560	TRUE	155498	0	0	1.76700395214012	0.008	6	1	0.352941176470588	0.0588235294117647	FASLG	protein_coding	chr1	172659018	172666874	+
chr2_8298563_C_T_b38	Astle_et_al_2016_Eosinophil_counts	ENSG00000151694	TRUE	1189923	7	0.5	0.545147326351536	0	12	7	0.857142857142857	0.5	ADAM17	protein_coding	chr2	9488486	9555792	-
chr5_151081488_A_G_b38	Astle_et_al_2016_Eosinophil_counts	ENSG00000113721	TRUE	925616	19	0.59375	0.226561101112404	0	28	20.5	0.875	0.640625	PDGFRB	protein_coding	chr5	150113837	150155872	-
chr7_3131386_T_C_b38	Astle_et_al_2016_Eosinophil_counts	ENSG00000198286	TRUE	87441	0	0	8.44045291321604	0.13	0	0	0	0	CARD11	protein_coding	chr7	2906141	3043945	-
chr10_87895485_C_CA_b38	Astle_et_al_2016_Eosinophil_counts	ENSG00000026103	TRUE	1095097	15	0.833333333333333	7.42197115476667	0	1	12	0.0555555555555556	0.666666666666667	FAS	protein_coding	chr10	88990582	89015785	+
chr19_1079960_G_A_b38	Astle_et_al_2016_Eosinophil_counts	ENSG00000197561	TRUE	223713	21	0.338709677419355	1.51805721381347	0.002	26	21	0.419354838709677	0.338709677419355	ELANE	protein_coding	chr19	851014	856247	+
chr1_247475213_C_T_b38	Astle_et_al_2016_Lymphocyte_counts	ENSG00000162711	TRUE	26105	1	0.0204081632653061	1.66999235875715	0.015	10	2	0.204081632653061	0.0408163265306122	NLRP3	protein_coding	chr1	247416156	247449108	+
chr11_119159139_T_C_b38	Astle_et_al_2016_Lymphocyte_counts	ENSG00000149428	TRUE	101937	11	0.229166666666667	4.45494181414917	0.019	10	12	0.208333333333333	0.25	HYOU1	protein_coding	chr11	119044189	119057202	-
chr12_109617239_C_T_b38	Astle_et_al_2016_Monocyte_count	ENSG00000110921	TRUE	19122	0	0	6.02022976067345	0.493	3	3	0.166666666666667	0.166666666666667	MVK	protein_coding	chr12	109573255	109598117	+
chr1_36478315_C_G_b38	Astle_et_al_2016_Neutrophil_count	ENSG00000119535	TRUE	0	0	0	38.6857095145548	0.985	0.5	0	0.0142857142857143	0	CSF3R	protein_coding	chr1	36466043	36483278	-
chr1_45980424_A_G_b38	Astle_et_al_2016_Neutrophil_count	ENSG00000117450	TRUE	457377	18	0.461538461538462	5.00676373250929	0.014	11	10.5	0.282051282051282	0.269230769230769	PRDX1	protein_coding	chr1	45511036	45523047	-
chr1_45980424_A_G_b38	Astle_et_al_2016_Neutrophil_count	ENSG00000132763	TRUE	467042	19	0.487179487179487	4.78427502534344	0.001	13	20.5	0.333333333333333	0.525641025641026	MMACHC	protein_coding	chr1	45500053	45513382	+
chr3_128603030_AG_A_b38	Astle_et_al_2016_Neutrophil_count	ENSG00000179348	TRUE	109845	1	0.04	8.63405501823318	0.013	1	1	0.04	0.04	GATA2	protein_coding	chr3	128479427	128493185	-
chr6_35208770_C_T_b38	Astle_et_al_2016_Neutrophil_count	ENSG00000112039	TRUE	243591	6	0.146341463414634	2.59525148944579	0.035	21	10	0.51219512195122	0.24390243902439	FANCE	protein_coding	chr6	35452361	35467103	+
chr6_87130023_C_T_b38	Astle_et_al_2016_Neutrophil_count	ENSG00000164414	TRUE	340600	8	0.615384615384615	8.49256375724761	0.016	4	5	0.307692307692308	0.384615384615385	SLC35A1	protein_coding	chr6	87470623	87512336	+
chr6_144090201_G_A_b38	Astle_et_al_2016_Neutrophil_count	ENSG00000135604	TRUE	60325	2	0.111111111111111	2.64839683062104	0.102	2	2	0.111111111111111	0.111111111111111	STX11	protein_coding	chr6	144150526	144188370	+
chr10_89245159_C_A_b38	Astle_et_al_2016_Neutrophil_count	ENSG00000026103	TRUE	229374	2	0.111111111111111	4.96297241822427	0.014	2	3	0.111111111111111	0.166666666666667	FAS	protein_coding	chr10	88990582	89015785	+
chr10_97314215_C_CCAGGTTCAAGCGAT_b38	Astle_et_al_2016_Neutrophil_count	ENSG00000095585	TRUE	1042628	31	0.861111111111111	1.83743546875024	0.001	15	15.5	0.416666666666667	0.430555555555556	BLNK	protein_coding	chr10	96191702	96271587	-
chr11_118251337_C_G_b38	Astle_et_al_2016_Neutrophil_count	ENSG00000137700	TRUE	772777	31	0.645833333333333	1.16423764161127	0.001	20	20	0.416666666666667	0.416666666666667	SLC37A4	protein_coding	chr11	119024114	119030906	-
chr11_118251337_C_G_b38	Astle_et_al_2016_Neutrophil_count	ENSG00000149428	TRUE	792852	32	0.666666666666667	1.00771168863371	0	27	36	0.5625	0.75	HYOU1	protein_coding	chr11	119044189	119057202	-
chr17_7830515_A_G_b38	Astle_et_al_2016_Neutrophil_count	ENSG00000161970	TRUE	547005	56	0.96551724137931	2.45992074865846	0	16	52	0.275862068965517	0.896551724137931	RPL26	protein_coding	chr17	8377520	8383213	-
chr17_74703245_C_A_b38	Astle_et_al_2016_Neutrophil_count	ENSG00000092929	TRUE	1123980	40	0.645161290322581	2.3369814725314	0.005	25	14.5	0.403225806451613	0.233870967741935	UNC13D	protein_coding	chr17	75827225	75844717	-
chr19_1049306_C_A_b38	Astle_et_al_2016_Neutrophil_count	ENSG00000197561	TRUE	193059	17	0.274193548387097	2.42250832367136	0.005	10	16.5	0.161290322580645	0.266129032258065	ELANE	protein_coding	chr19	851014	856247	+
chr19_18404931_T_C_b38	Astle_et_al_2016_Neutrophil_count	ENSG00000064490	TRUE	787298	30	0.612244897959184	2.05327708712633	0	17	31.5	0.346938775510204	0.642857142857143	RFXANK	protein_coding	chr19	19192229	19201869	+
chr20_44413724_C_T_b38	Astle_et_al_2016_Neutrophil_count	ENSG00000101017	TRUE	1704548	62	0.96875	1.38093789570205	0	40	37	0.625	0.578125	CD40	protein_coding	chr20	46118272	46129863	+
chr20_44413724_C_T_b38	Astle_et_al_2016_Neutrophil_count	ENSG00000101109	TRUE	552750	17	0.265625	2.72399814139232	0	7	37	0.109375	0.578125	STK4	protein_coding	chr20	44966474	45079959	+
chr1_36478315_C_G_b38	Astle_et_al_2016_White_blood_cell_count	ENSG00000119535	TRUE	0	0	0	30.4940374042686	0.983	0.5	0	0.0142857142857143	0	CSF3R	protein_coding	chr1	36466043	36483278	-
chr1_46062927_T_C_b38	Astle_et_al_2016_White_blood_cell_count	ENSG00000117450	TRUE	539880	18	0.461538461538462	5.89187366080673	0.019	12	9.5	0.307692307692308	0.243589743589744	PRDX1	protein_coding	chr1	45511036	45523047	-
chr1_46062927_T_C_b38	Astle_et_al_2016_White_blood_cell_count	ENSG00000132763	TRUE	549545	19	0.487179487179487	5.55717346772929	0	13	30	0.333333333333333	0.769230769230769	MMACHC	protein_coding	chr1	45500053	45513382	+
chr1_247438293_T_C_b38	Astle_et_al_2016_White_blood_cell_count	ENSG00000162711	TRUE	0	0	0	8.89109650996027	0.161	0	0	0	0	NLRP3	protein_coding	chr1	247416156	247449108	+
chr3_128604581_G_C_b38	Astle_et_al_2016_White_blood_cell_count	ENSG00000179348	TRUE	111396	1	0.04	3.07402371205952	0.005	1	3	0.04	0.12	GATA2	protein_coding	chr3	128479427	128493185	-
chr4_151409342_G_C_b38	Astle_et_al_2016_White_blood_cell_count	ENSG00000198589	TRUE	393615	5	0.555555555555556	3.91399621694768	0	3	6	0.333333333333333	0.666666666666667	LRBA	protein_coding	chr4	150264531	151015727	-
chr6_35185788_G_C_b38	Astle_et_al_2016_White_blood_cell_count	ENSG00000112039	TRUE	266573	6	0.146341463414634	3.47453273894252	0.046	26	8	0.634146341463415	0.195121951219512	FANCE	protein_coding	chr6	35452361	35467103	+
chr6_87130024_A_G_b38	Astle_et_al_2016_White_blood_cell_count	ENSG00000164414	TRUE	340599	8	0.615384615384615	5.6553922017046	0.011	4	6	0.307692307692308	0.461538461538462	SLC35A1	protein_coding	chr6	87470623	87512336	+
chr6_136846307_T_C_b38	Astle_et_al_2016_White_blood_cell_count	ENSG00000027697	TRUE	351177	6	0.6	2.30534620096503	0.003	4	4	0.4	0.4	IFNGR1	protein_coding	chr6	137197484	137219449	-
chr9_35716069_T_C_b38	Astle_et_al_2016_White_blood_cell_count	ENSG00000221829	TRUE	636053	33	0.6875	1.82219056333971	0	21	36	0.4375	0.75	FANCG	protein_coding	chr9	35073835	35080016	-
chr10_97314215_C_CCAGGTTCAAGCGAT_b38	Astle_et_al_2016_White_blood_cell_count	ENSG00000095585	TRUE	1042628	31	0.861111111111111	1.99012433188999	0	15	25.5	0.416666666666667	0.708333333333333	BLNK	protein_coding	chr10	96191702	96271587	-
chr11_65868088_G_A_b38	Astle_et_al_2016_White_blood_cell_count	ENSG00000149781	TRUE	1644202	86	0.955555555555556	1.05090291248629	0	68	69.5	0.755555555555556	0.772222222222222	FERMT3	protein_coding	chr11	64206678	64223886	+
chr16_3696240_C_T_b38	Astle_et_al_2016_White_blood_cell_count	ENSG00000103313	TRUE	439613	17	0.377777777777778	1.06702261815317	0.006	30	6	0.666666666666667	0.133333333333333	MEFV	protein_coding	chr16	3242028	3256627	-
chr17_7839283_G_A_b38	Astle_et_al_2016_White_blood_cell_count	ENSG00000161970	TRUE	538237	56	0.96551724137931	1.78674781508464	0	29	52	0.5	0.896551724137931	RPL26	protein_coding	chr17	8377520	8383213	-
chr17_43837346_AC_A_b38	Astle_et_al_2016_White_blood_cell_count	ENSG00000141349	TRUE	233389	11	0.289473684210526	1.7175303663612	0.005	14	11.5	0.368421052631579	0.302631578947368	G6PC3	protein_coding	chr17	44070735	44076344	+
chr17_74703245_C_A_b38	Astle_et_al_2016_White_blood_cell_count	ENSG00000092929	TRUE	1123980	40	0.645161290322581	2.54782187757463	0	22	43	0.354838709677419	0.693548387096774	UNC13D	protein_coding	chr17	75827225	75844717	-
chr19_1026478_G_T_b38	Astle_et_al_2016_White_blood_cell_count	ENSG00000197561	TRUE	170231	15	0.241935483870968	2.32827184908666	0.002	13	24.5	0.209677419354839	0.395161290322581	ELANE	protein_coding	chr19	851014	856247	+
chr1_55030366_T_C_b38	CARDIoGRAM_C4D_CAD_ADDITIVE	ENSG00000116133	TRUE	143148	4	0.153846153846154	0.976025375019299	0.002	13	6	0.5	0.230769230769231	DHCR24	protein_coding	chr1	54849633	54887218	-
chr1_55030366_T_C_b38	CARDIoGRAM_C4D_CAD_ADDITIVE	ENSG00000169174	TRUE	9182	0	0	3.68590904027492	0.777	1	1	0.0384615384615385	0.0384615384615385	PCSK9	protein_coding	chr1	55039548	55064852	+
chr2_21063185_T_C_b38	CARDIoGRAM_C4D_CAD_ADDITIVE	ENSG00000084674	TRUE	19112	0	0	7.16224074742495	0.317	0	0	0	0	APOB	protein_coding	chr2	21001429	21044073	-
chr2_203029276_C_A_b38	CARDIoGRAM_C4D_CAD_ADDITIVE	ENSG00000204217	TRUE	461525	8	0.470588235294118	4.58169828845934	0	7	12.5	0.411764705882353	0.735294117647059	BMPR2	protein_coding	chr2	202376936	202567751	+
chr4_155718736_G_T_b38	CARDIoGRAM_C4D_CAD_ADDITIVE	ENSG00000171560	TRUE	1127970	10	0.714285714285714	1.30874271061927	0	4	8.5	0.285714285714286	0.607142857142857	FGA	protein_coding	chr4	154583126	154590766	-
chr9_133266456_T_C_b38	CARDIoGRAM_C4D_CAD_ADDITIVE	ENSG00000170835	TRUE	194595	14	0.411764705882353	1.62841695793566	0.009	12	7.5	0.352941176470588	0.220588235294118	CEL	protein_coding	chr9	133061978	133071861	+
chr10_89243170_C_T_b38	CARDIoGRAM_C4D_CAD_ADDITIVE	ENSG00000107796	TRUE	251831	3	0.166666666666667	1.65325410862547	0.007	2	3	0.111111111111111	0.166666666666667	ACTA2	protein_coding	chr10	88935074	88991339	-
chr10_89243170_C_T_b38	CARDIoGRAM_C4D_CAD_ADDITIVE	ENSG00000107798	TRUE	0	0	0	13.2808042408242	0.936	0	0	0	0	LIPA	protein_coding	chr10	89213569	89414557	-
chr10_89254304_A_G_b38	CARDIoGRAM_C4D_CAD_ADDITIVE	ENSG00000107798	TRUE	0	0	0	13.2808042408242	0.936	0	0	0	0	LIPA	protein_coding	chr10	89213569	89414557	-
chr10_102845159_T_G_b38	CARDIoGRAM_C4D_CAD_ADDITIVE	ENSG00000148795	TRUE	7626	0	0	5.25884837261102	0.199	4	5	0.125	0.15625	CYP17A1	protein_coding	chr10	102830531	102837533	-
chr12_111621753_C_T_b38	CARDIoGRAM_C4D_CAD_ADDITIVE	ENSG00000111252	TRUE	170130	5	0.142857142857143	3.8904213342118	0.346	6	1	0.171428571428571	0.0285714285714286	SH2B3	protein_coding	chr12	111405948	111451623	+
chr13_110388334_G_A_b38	CARDIoGRAM_C4D_CAD_ADDITIVE	ENSG00000185950	TRUE	601766	3	0.6	1.07216021067861	0	3	3.5	0.6	0.7	IRS2	protein_coding	chr13	109752698	109786568	-
chr15_89030987_G_A_b38	CARDIoGRAM_C4D_CAD_ADDITIVE	ENSG00000166819	TRUE	633378	15	0.6	0.939356877840697	0	10	16	0.4	0.64	PLIN1	protein_coding	chr15	89664365	89679427	-
chr19_11077571_G_A_b38	CARDIoGRAM_C4D_CAD_ADDITIVE	ENSG00000130164	TRUE	11791	0	0	13.5391023159943	0.407	0	0	0	0	LDLR	protein_coding	chr19	11089362	11133816	+
chr3_12295008_G_A_b38	DIAGRAM_T2D_TRANS_ETHNIC	ENSG00000132170	TRUE	0	0	0	3.75312491241308	0.286	2	0	0.125	0	PPARG	protein_coding	chr3	12287368	12434356	+
chr3_185787999_C_T_b38	DIAGRAM_T2D_TRANS_ETHNIC	ENSG00000073792	TRUE	0	0	0	19.6777814447103	0.043	0	0	0	0	IGF2BP2	protein_coding	chr3	185643739	185825056	-
chr4_6304417_C_A_b38	DIAGRAM_T2D_TRANS_ETHNIC	ENSG00000109501	TRUE	1152	0	0	8.42304188070806	0.023	0	0	0	0	WFS1	protein_coding	chr4	6269849	6303265	+
chr8_117172544_C_T_b38	DIAGRAM_T2D_TRANS_ETHNIC	ENSG00000164756	TRUE	0	0	0	2.46868695598931	0.015	1	0	0.111111111111111	0	SLC30A8	protein_coding	chr8	116950273	117176714	+
chr10_112996282_A_T_b38	DIAGRAM_T2D_TRANS_ETHNIC	ENSG00000148737	TRUE	0	0	0	33.5680865327281	0.016	0	0	0	0	TCF7L2	protein_coding	chr10	112950250	113167678	+
chr11_2837210_G_A_b38	DIAGRAM_T2D_TRANS_ETHNIC	ENSG00000254647	TRUE	675869	18	0.418604651162791	0	0	41	23	0.953488372093023	0.534883720930233	INS	protein_coding	chr11	2159779	2161341	-
chr11_17387083_C_T_b38	DIAGRAM_T2D_TRANS_ETHNIC	ENSG00000006071	TRUE	5802	1	0.0909090909090909	2.6690548524224	0	2	6.5	0.181818181818182	0.590909090909091	ABCC8	protein_coding	chr11	17392885	17476845	-
chr11_17387083_C_T_b38	DIAGRAM_T2D_TRANS_ETHNIC	ENSG00000187486	TRUE	0	0	0	6.77460926433225	0.13	1	0	0.0909090909090909	0	KCNJ11	protein_coding	chr11	17385859	17389331	-
chr11_92965261_C_G_b38	DIAGRAM_T2D_TRANS_ETHNIC	ENSG00000134640	TRUE	4459	0	0	5.74472766288982	0.001	0	1	0	0.2	MTNR1B	protein_coding	chr11	92969720	92985066	+
chr15_90968837_G_A_b38	DIAGRAM_T2D_TRANS_ETHNIC	ENSG00000197299	TRUE	152672	9	0.409090909090909	4.9880366777055	0.001	3	6.5	0.136363636363636	0.295454545454545	BLM	protein_coding	chr15	90717327	90816165	+
chr17_37741165_C_T_b38	DIAGRAM_T2D_TRANS_ETHNIC	ENSG00000275410	TRUE	0	0	0	5.17757520663271	0.217	0	0	0	0	HNF1B	protein_coding	chr17	37686432	37745247	-
chr20_44326342_A_G_b38	DIAGRAM_T2D_TRANS_ETHNIC	ENSG00000101076	TRUE	29358	2	0.03125	0.0419405689229661	0.003	58	1.5	0.90625	0.0234375	HNF4A	protein_coding	chr20	44355700	44434596	+
chr10_112998590_C_T_b38	GIANT_WC_Combined_EUR	ENSG00000214413	TRUE	2079316	9	0.75	0.855203391827421	0	7	6.5	0.583333333333333	0.541666666666667	BBIP1	protein_coding	chr10	110898730	110919274	-
chr12_49853685_G_A_b38	GIANT_WC_Combined_EUR	ENSG00000167588	TRUE	250134	13	0.203125	1.07866291589212	0	21	35.5	0.328125	0.5546875	GPD1	protein_coding	chr12	50103819	50111319	+
chr16_31130672_C_T_b38	GIANT_WC_Combined_EUR	ENSG00000156873	TRUE	369496	26	0.285714285714286	2.96971729189009	0.001	40	31	0.43956043956044	0.340659340659341	PHKG2	protein_coding	chr16	30748270	30761176	+
chr16_53769662_T_A_b38	GIANT_WC_Combined_EUR	ENSG00000140718	TRUE	0	0	0	38.2524756299508	0.005	0	0	0	0	FTO	protein_coding	chr16	53701692	54158512	+
chr19_44892362_A_G_b38	GIANT_WC_Combined_EUR	ENSG00000234906	TRUE	53620	6	0.130434782608696	0.396523755973464	0.002	34	10	0.739130434782609	0.217391304347826	APOC2	protein_coding	chr19	44945982	44949565	+
chr20_52365406_T_C_b38	GIANT_WC_Combined_EUR	ENSG00000101126	TRUE	1434166	9	0.692307692307692	0.498864672788225	0	10	7	0.769230769230769	0.538461538461538	ADNP	protein_coding	chr20	50888919	50931240	-
chr1_25442446_A_G_b38	GLGC_Mc_LDL	ENSG00000157978	TRUE	101134	3	0.0652173913043478	4.15626888506652	0.005	11	4	0.239130434782609	0.0869565217391304	LDLRAP1	protein_coding	chr1	25543580	25568886	+
chr1_55039974_G_T_b38	GLGC_Mc_LDL	ENSG00000116133	TRUE	152756	4	0.153846153846154	2.0634951814654	0	6	14	0.230769230769231	0.538461538461538	DHCR24	protein_coding	chr1	54849633	54887218	-
chr1_55039974_G_T_b38	GLGC_Mc_LDL	ENSG00000169174	TRUE	0	0	0	49.5994628584072	0.462	0	0	0	0	PCSK9	protein_coding	chr1	55039548	55064852	+
chr2_21041028_G_A_b38	GLGC_Mc_LDL	ENSG00000084674	TRUE	0	0	0	130.888782466638	0.485	0	0	0	0	APOB	protein_coding	chr2	21001429	21044073	-
chr2_43846742_T_C_b38	GLGC_Mc_LDL	ENSG00000138075	TRUE	7877	1	0.125	80.8007855921376	0.705	0	1	0	0.125	ABCG5	protein_coding	chr2	43812472	43838865	-
chr2_43846742_T_C_b38	GLGC_Mc_LDL	ENSG00000143921	TRUE	0	0	0	71.4048318070449	0.789	1	0	0.125	0	ABCG8	protein_coding	chr2	43838964	43878466	+
chr8_143948489_G_T_b38	GLGC_Mc_LDL	ENSG00000185000	TRUE	366095	30	0.405405405405405	0.32107560810979	0	62	44.5	0.837837837837838	0.601351351351351	DGAT1	protein_coding	chr8	144314584	144326910	-
chr11_116778201_G_C_b38	GLGC_Mc_LDL	ENSG00000110243	TRUE	11166	2	0.111111111111111	21.7703186438675	0.074	2	1	0.111111111111111	0.0555555555555556	APOA5	protein_coding	chr11	116789367	116792420	-
chr19_11091630_G_T_b38	GLGC_Mc_LDL	ENSG00000130164	TRUE	0	0	0	164.188517801868	0.258	0	0	0	0	LDLR	protein_coding	chr19	11089362	11133816	+
chr1_26811902_C_T_b38	GLGC_Mc_TG	ENSG00000157978	TRUE	1243016	39	0.847826086956522	1.00917296793121	0	35	31	0.760869565217391	0.673913043478261	LDLRAP1	protein_coding	chr1	25543580	25568886	+
chr2_21008652_G_A_b38	GLGC_Mc_TG	ENSG00000084674	TRUE	0	0	0	5.44524637486391	0.07	1	0	0.5	0	APOB	protein_coding	chr2	21001429	21044073	-
chr3_12445465_C_A_b38	GLGC_Mc_TG	ENSG00000132170	TRUE	11109	0	0	2.98866266000454	0.003	1	2.5	0.0625	0.15625	PPARG	protein_coding	chr3	12287368	12434356	+
chr6_32891746_G_C_b38	GLGC_Mc_TG	ENSG00000204264	TRUE	47043	4	0.19047619047619	5.84163746172324	0.026	2	3	0.0952380952380952	0.142857142857143	PSMB8	protein_coding	chr6	32840717	32844703	-
chr7_116717990_A_G_b38	GLGC_Mc_TG	ENSG00000105974	TRUE	156806	2	0.2	0.717604507059524	0.009	6	2.5	0.6	0.25	CAV1	protein_coding	chr7	116524785	116561184	+
chr8_19986711_A_G_b38	GLGC_Mc_TG	ENSG00000175445	TRUE	19453	0	0	176.598204839842	0.315	0	0	0	0	LPL	protein_coding	chr8	19901717	19967258	+
chr11_116768388_A_G_b38	GLGC_Mc_TG	ENSG00000110243	TRUE	20979	2	0.111111111111111	240.804114251298	0.309	1	1	0.0555555555555556	0.0555555555555556	APOA5	protein_coding	chr11	116789367	116792420	-
chr15_42986528_G_A_b38	GLGC_Mc_TG	ENSG00000159459	TRUE	0	0	0	0.670528726447637	0.02	27	10.5	0.818181818181818	0.318181818181818	UBR1	protein_coding	chr15	42942897	43106113	-
chr16_31077026_G_A_b38	GLGC_Mc_TG	ENSG00000156873	TRUE	315850	26	0.285714285714286	2.41368452096167	0.004	22	21.5	0.241758241758242	0.236263736263736	PHKG2	protein_coding	chr16	30748270	30761176	+
chr19_7224420_G_A_b38	GLGC_Mc_TG	ENSG00000076944	TRUE	412461	24	0.489795918367347	0.701688093296197	0.001	27	11.5	0.551020408163265	0.23469387755102	STXBP2	protein_coding	chr19	7636881	7647873	+
chr19_44911194_T_C_b38	GLGC_Mc_TG	ENSG00000234906	TRUE	34788	6	0.130434782608696	6.59610080049741	0.188	4	3	0.0869565217391304	0.0652173913043478	APOC2	protein_coding	chr19	44945982	44949565	+
chr4_122354400_C_T_b38	IBD.EUR.Inflammatory_Bowel_Disease	ENSG00000138684	TRUE	258228	3	0.230769230769231	0	0.001	11.5	5.5	0.884615384615385	0.423076923076923	IL21	protein_coding	chr4	122612628	122621069	-
chr5_150857614_C_T_b38	IBD.EUR.Inflammatory_Bowel_Disease	ENSG00000237693	TRUE	0	0	0	10.1348768601022	0.831	1	0	0.03125	0	IRGM	protein_coding	chr5	150846523	150900736	+
chr6_32610350_A_G_b38	IBD.EUR.Inflammatory_Bowel_Disease	ENSG00000196126	TRUE	20502	1	0.015625	26.8883831683905	0.664	1	0	0.015625	0	HLA-DRB1	protein_coding	chr6	32578769	32589848	-
chr6_32610350_A_G_b38	IBD.EUR.Inflammatory_Bowel_Disease	ENSG00000204351	TRUE	640595	25	0.390625	3.58989785483346	0.003	33	9.5	0.515625	0.1484375	SKIV2L	protein_coding	chr6	31959080	31969755	+
chr6_137681038_C_G_b38	IBD.EUR.Inflammatory_Bowel_Disease	ENSG00000118503	TRUE	186150	0	0	2.7351904280981	0.004	0	0	0	0	TNFAIP3	protein_coding	chr6	137867188	137883312	+
chr16_50722970_A_G_b38	IBD.EUR.Inflammatory_Bowel_Disease	ENSG00000167207	TRUE	0	0	0	10.5410599316138	0.625	3	0	0.230769230769231	0	NOD2	protein_coding	chr16	50693603	50733077	+
chr16_81883307_A_G_b38	IBD.EUR.Inflammatory_Bowel_Disease	ENSG00000197943	TRUE	0	0	0	2.65970579885615	0.003	0	0.5	0	0.1	PLCG2	protein_coding	chr16	81739097	81962693	+
chr20_63697746_G_A_b38	IBD.EUR.Inflammatory_Bowel_Disease	ENSG00000258366	TRUE	1493	3	0.103448275862069	14.2490297416817	0.072	6	3	0.206896551724138	0.103448275862069	RTEL1	protein_coding	chr20	63657810	63696253	+
chr2_218258058_G_T_b38	IBD.EUR.Ulcerative_Colitis	ENSG00000074582	TRUE	400706	17	0.303571428571429	1.04905132430135	0	26	36	0.464285714285714	0.642857142857143	BCS1L	protein_coding	chr2	218658764	218663443	+
chr6_32636617_T_C_b38	IBD.EUR.Ulcerative_Colitis	ENSG00000204351	TRUE	666862	25	0.390625	12.4051915881794	0	16	37	0.25	0.578125	SKIV2L	protein_coding	chr6	31959080	31969755	+
chr6_137638098_T_C_b38	IBD.EUR.Ulcerative_Colitis	ENSG00000118503	TRUE	229090	1	0.125	1.72742513839489	0.002	1	0	0.125	0	TNFAIP3	protein_coding	chr6	137867188	137883312	+
chr20_63697746_G_A_b38	IBD.EUR.Ulcerative_Colitis	ENSG00000258366	TRUE	1493	3	0.103448275862069	7.93217136954614	0.03	3	4	0.103448275862069	0.137931034482759	RTEL1	protein_coding	chr20	63657810	63696253	+
chr19_1063444_A_G_b38	IGAP_Alzheimer	ENSG00000064687	TRUE	0	0	0	6.31758413889991	0.391	1	1	0.0161290322580645	0.0161290322580645	ABCA7	protein_coding	chr19	1040101	1065572	+
chr19_44906745_G_A_b38	IGAP_Alzheimer	ENSG00000130203	TRUE	0	0	0	81.976334096238	0.014	3	3	0.0652173913043478	0.0652173913043478	APOE	protein_coding	chr19	44905754	44909393	+
chr1_113761186_C_A_b38	IMMUNOBASE_Systemic_lupus_erythematosus_hg19	ENSG00000134242	TRUE	52625	2	0.166666666666667	3.48437253861398	0.002	4	3.5	0.333333333333333	0.291666666666667	PTPN22	protein_coding	chr1	113813811	113871759	-
chr1_161509020_G_A_b38	IMMUNOBASE_Systemic_lupus_erythematosus_hg19	ENSG00000072694	TRUE	154127	6	0.09375	4.14857221745095	0	4	36	0.0625	0.5625	FCGR2B	protein_coding	chr1	161663147	161678654	+
chr1_161509020_G_A_b38	IMMUNOBASE_Systemic_lupus_erythematosus_hg19	ENSG00000143226	TRUE	0	0	0	5.37123622840869	0.157	1	0	0.015625	0	FCGR2A	protein_coding	chr1	161505430	161524013	+
chr6_32643419_ATGT_A_b38	IMMUNOBASE_Systemic_lupus_erythematosus_hg19	ENSG00000166278	TRUE	697747	29	0.453125	99.0806433493362	0	7.5	35.5	0.1171875	0.5546875	C2	protein_coding	chr6	31897785	31945672	+
chr6_32643419_ATGT_A_b38	IMMUNOBASE_Systemic_lupus_erythematosus_hg19	ENSG00000244731	TRUE	640738	22	0.34375	116.655492971948	0	0	35.5	0	0.5546875	C4A	protein_coding	chr6	31982024	32002681	+
chr12_110285440_C_T_b38	pgc.scz2	ENSG00000174437	TRUE	0	0	0	2.77499876246673	0.816	12	0	0.342857142857143	0	ATP2A2	protein_coding	chr12	110280756	110351093	+
chr1_17346235_G_A_b38	RA_OKADA_TRANS_ETHNIC	ENSG00000159339	TRUE	0	0	0	17.9240286515533	0.861	0	0	0	0	PADI4	protein_coding	chr1	17308195	17364004	+
chr1_113834946_A_G_b38	RA_OKADA_TRANS_ETHNIC	ENSG00000134242	TRUE	0	0	0	38.6777816270961	0.088	2	4	0.166666666666667	0.333333333333333	PTPN22	protein_coding	chr1	113813811	113871759	-
chr6_31470319_C_A_b38	RA_OKADA_TRANS_ETHNIC	ENSG00000204498	TRUE	76551	6	0.214285714285714	85.2313854025783	0.026	2	2	0.0714285714285714	0.0714285714285714	NFKBIL1	protein_coding	chr6	31546870	31558829	+
chr10_103126864_T_A_b38	ICBP_SystolicPressure	ENSG00000148795	TRUE	289331	11	0.34375	1.67799668001625	0	11	16	0.34375	0.5	CYP17A1	protein_coding	chr10	102830531	102837533	-
chr12_111953628_G_A_b38	ICBP_SystolicPressure	ENSG00000111252	TRUE	502005	13	0.371428571428571	0.184775816642877	0.001	31	1.5	0.885714285714286	0.0428571428571429	SH2B3	protein_coding	chr12	111405948	111451623	+
chr10_103126864_T_A_b38	ICBP_DiastolicPressure	ENSG00000148795	TRUE	289331	11	0.34375	2.2080489642223	0	6	16	0.1875	0.5	CYP17A1	protein_coding	chr10	102830531	102837533	-
chr12_111973068_G_A_b38	ICBP_DiastolicPressure	ENSG00000111252	TRUE	521445	13	0.371428571428571	0.270341074029287	0.002	31	0	0.885714285714286	0	SH2B3	protein_coding	chr12	111405948	111451623	+
chr16_19657480_C_T_b38	ICBP_DiastolicPressure	ENSG00000167186	TRUE	577385	12	0.666666666666667	0.556665523747107	0	8	8.5	0.444444444444444	0.472222222222222	COQ7	protein_coding	chr16	19067599	19080095	+
