# Supplementary material for: Exploiting the GTEx resources to decipher the mechanisms at GWAS loci
Source: Genome Biol. 2021 Jan 26;22:49. doi: 10.1186/s13059-020-02252-4 (PMC7836161; doi:10.1186/s13059-020-02252-4)
Supplement: Supplementary file 9 — Additional file 9 PrediXcan and enloc results for presumed causal genes in the rare variant based silver standard [file 13059_2020_2252_MOESM9_ESM.xlsx]

## Sheet: EWAS-ENLOC-PREDIXCAN-GENES
Table A8: PrediXcan and enloc results for presumed causal genes in the rare variant based silver standard.
# Supplementary Table: PrediXcan and enloc results for presumed causal genes in the EWAS database
# lead_var: the most significant variant within the LD block
# trait: trait name
# gene: Ensembl ID for the gene
# is_ewas: Is included in the EWAS . TRUE if included, FALSE if not.
# proximity: 0 if variant is in the gene, otherwise BPS from the gene boundary
# rank_proximity: ranking by proximity within LD block (rank starts from 0 and the closer the lower rank)
# percentage_proximity: rank_proximity / number of genes in the locus
# predixcan_mashr_score: -log10 p-value (most significant across tissues is used) of PrediXcan-MASH trained on European data
# enloc_score: rcp (max across tissues)
# predixcan_mashr_rank: PrediXcan significance ranking within LD block (rank starts from 0 and the higher significance the lower rank)
# enloc_rank: enloc rcp ranking within LD block (rank starts from 0 and the higher rcp the lower rank)
# predixcan_mashr_percentage: predixcan_mashr_eur_rank / number of genes in the locus
# enloc_percentage: enloc_rank / number of genes in the locus
# gene_name: Official gene symbol
# gene_type: Gencode annotsted gene type
# chromosome: Chromosome for the gene
# start: Gencode annotated gene start position. All isoforms are combined
# end: Gencode annotated gene end position. All isoforms are combined
# strand: Gencode annotated gene strand
lead_var	trait	gene	is_ewas	proximity	rank_proximity	percentage_proximity	predixcan_mashr_eur_score	enloc_score	predixcan_mashr_eur_rank	enloc_rank	predixcan_mashr_eur_percentage	enloc_percentage	gene_name	gene_type	chromosome	start	end	strand
chr1_41078607_G_T_b38	UKB_50_Standing_height	ENSG00000010803	TRUE	0	0	0	60.6742912474478	1	0	0	0	0	SCMH1	protein_coding	chr1	41027200	41242154	-
chr1_184065982_A_G_b38	UKB_50_Standing_height	ENSG00000116698	TRUE	467736	6	0.428571428571429	1.29433123282877	0	11	8	0.785714285714286	0.571428571428571	SMG7	protein_coding	chr1	183472216	183598246	+
chr1_224414471_C_CATTTTAATCAGAATA_b38	UKB_50_Standing_height	ENSG00000154309	TRUE	1408476	12	0.631578947368421	5.57839555391456	0	5	11.5	0.263157894736842	0.605263157894737	DISP1	protein_coding	chr1	222872271	223005995	+
chr2_219064672_C_T_b38	UKB_50_Standing_height	ENSG00000115657	TRUE	145096	11	0.196428571428571	14.3378265479499	0.003	30	24	0.535714285714286	0.428571428571429	ABCB6	protein_coding	chr2	219209768	219218990	-
chr2_219064672_C_T_b38	UKB_50_Standing_height	ENSG00000163501	TRUE	4205	0	0	23.4985618706242	0.055	17	7	0.303571428571429	0.125	IHH	protein_coding	chr2	219054420	219060467	-
chr3_47273006_A_G_b38	UKB_50_Standing_height	ENSG00000160801	TRUE	369207	10	0.476190476190476	17.1680396684109	0.002	1	10.5	0.0476190476190476	0.5	PTH1R	protein_coding	chr3	46877746	46903799	+
chr3_49274815_C_T_b38	UKB_50_Standing_height	ENSG00000172053	TRUE	169680	8	0.181818181818182	13.9247635420868	0.069	7	4	0.159090909090909	0.0909090909090909	QARS	protein_coding	chr3	49095932	49105135	-
chr3_172251287_C_G_b38	UKB_50_Standing_height	ENSG00000075420	TRUE	0	0	0	8.13709669693666	0.007	1	1	0.166666666666667	0.166666666666667	FNDC3B	protein_coding	chr3	172039628	172401665	+
chr4_72649596_T_C_b38	UKB_50_Standing_height	ENSG00000156140	TRUE	80210	0	0	41.3382032107735	0.239	0	0	0	0	ADAMTS3	protein_coding	chr4	72280969	72569386	-
chr4_119759405_G_A_b38	UKB_50_Standing_height	ENSG00000138735	TRUE	130414	0	0	6.59520372369148	0.008	0	1	0	0.142857142857143	PDE5A	protein_coding	chr4	119494395	119628991	-
chr5_32831833_T_C_b38	UKB_50_Standing_height	ENSG00000113389	TRUE	40109	0	0	47.3451251583938	0.924	0	0	0	0	NPR3	protein_coding	chr5	32689070	32791724	+
chr5_65091730_CG_C_b38	UKB_50_Standing_height	ENSG00000049192	TRUE	57006	0	0	5.1064961626232	0.007	1	0	0.0714285714285714	0	ADAMTS6	protein_coding	chr5	65148736	65481920	-
chr5_129734155_A_G_b38	UKB_50_Standing_height	ENSG00000138829	TRUE	1074970	5	0.714285714285714	4.48716717033296	0	3	5.5	0.428571428571429	0.785714285714286	FBN2	protein_coding	chr5	128257909	128659185	-
chr5_173326552_T_G_b38	UKB_50_Standing_height	ENSG00000113739	TRUE	0	0	0	25.5178522166427	0.991	0	0	0	0	STC2	protein_coding	chr5	173314713	173329503	-
chr6_34237688_G_GGAGCCC_b38	UKB_50_Standing_height	ENSG00000137309	TRUE	0	0	0	100.296562924886	0.581	1	0	0.024390243902439	0	HMGA1	protein_coding	chr6	34236873	34246231	+
chr6_155252700_T_C_b38	UKB_50_Standing_height	ENSG00000146426	TRUE	0	0	0	11.9644413625067	0.557	1	0	0.2	0	TIAM2	protein_coding	chr6	154832697	155257723	+
chr8_134585889_C_G_b38	UKB_50_Standing_height	ENSG00000066827	TRUE	0	0	0	11.8068328787442	0.006	0	1	0	0.5	ZFAT	protein_coding	chr8	134477788	134713049	-
chr11_26793432_T_C_b38	UKB_50_Standing_height	ENSG00000176971	TRUE	200752	2	0.5	0.847858439882941	0.002	2	2.5	0.5	0.625	FIBIN	protein_coding	chr11	26994184	26996121	+
chr11_67257063_C_T_b38	UKB_50_Standing_height	ENSG00000174576	TRUE	830356	54	0.805970149253731	8.86842487748989	0.001	27	26	0.402985074626866	0.388059701492537	NPAS4	protein_coding	chr11	66421004	66426707	+
chr11_67257063_C_T_b38	UKB_50_Standing_height	ENSG00000174807	TRUE	940019	60	0.895522388059702	2.16753949203768	0.001	57	26	0.850746268656716	0.388059701492537	CD248	protein_coding	chr11	66314487	66317044	-
chr11_95614861_A_G_b38	UKB_50_Standing_height	ENSG00000166025	TRUE	738108	11	0.733333333333333	3.27493627437562	0.001	1	2	0.0666666666666667	0.133333333333333	AMOTL1	protein_coding	chr11	94706431	94876753	+
chr11_95614861_A_G_b38	UKB_50_Standing_height	ENSG00000186280	TRUE	615343	9	0.6	1.66251267890386	0	6	8.5	0.4	0.566666666666667	KDM4D	protein_coding	chr11	94973681	94999518	+
chr12_57892405_C_T_b38	UKB_50_Standing_height	ENSG00000135452	TRUE	142194	10	0.285714285714286	10.3561526861797	0.028	10	5	0.285714285714286	0.142857142857143	TSPAN31	protein_coding	chr12	57738013	57750211	+
chr12_120429995_A_G_b38	UKB_50_Standing_height	ENSG00000089053	TRUE	878250	31	0.885714285714286	2.82865659934517	0	19	26	0.542857142857143	0.742857142857143	ANAPC5	protein_coding	chr12	121308245	121399896	-
chr15_71906889_G_A_b38	UKB_50_Standing_height	ENSG00000175318	TRUE	252918	4	0.210526315789474	18.5769881162218	0.015	1	2	0.0526315789473684	0.105263157894737	GRAMD2	protein_coding	chr15	72159807	72197785	-
chr15_88854596_A_G_b38	UKB_50_Standing_height	ENSG00000140511	TRUE	22692	1	0.04	11.6053123663315	0.287	3	0	0.12	0	HAPLN3	protein_coding	chr15	88877288	88895626	-
chr15_88854596_A_G_b38	UKB_50_Standing_height	ENSG00000157766	TRUE	0	0	0	28.8046849524513	0.19	0	1	0	0.04	ACAN	protein_coding	chr15	88803443	88875354	+
chr16_30037232_C_T_b38	UKB_50_Standing_height	ENSG00000175938	TRUE	911834	71	0.78021978021978	4.19482768389521	0	28	65.5	0.307692307692308	0.71978021978022	ORAI3	protein_coding	chr16	30949066	30956461	+
chr16_30037232_C_T_b38	UKB_50_Standing_height	ENSG00000255439	TRUE	1046207	79	0.868131868131868	0	0	84	65.5	0.923076923076923	0.71978021978022	RP11-196G11.1	protein_coding	chr16	31083439	31094956	-
chr16_67298462_T_C_b38	UKB_50_Standing_height	ENSG00000159720	TRUE	139552	19	0.234567901234568	14.5362617225748	0.012	8	17	0.0987654320987654	0.209876543209877	ATP6V0D1	protein_coding	chr16	67438014	67481237	-
chr16_84717440_C_G_b38	UKB_50_Standing_height	ENSG00000103196	TRUE	102544	3	0.333333333333333	10.3857060751807	0.011	1	2	0.111111111111111	0.222222222222222	CRISPLD2	protein_coding	chr16	84819984	84920768	+
chr16_88738516_TC_T_b38	UKB_50_Standing_height	ENSG00000103335	TRUE	0	0	0	21.4162247802005	0.108	0	0	0	0	PIEZO1	protein_coding	chr16	88715343	88785211	-
chr16_88738516_TC_T_b38	UKB_50_Standing_height	ENSG00000174177	TRUE	23130	1	0.0476190476190476	16.8998825065892	0.09	2	1	0.0952380952380952	0.0476190476190476	CTU2	protein_coding	chr16	88706463	88715386	+
chr19_12073451_C_T_b38	UKB_50_Standing_height	ENSG00000197647	TRUE	37710	5	0.0568181818181818	2.5815321750267	0.053	38	3	0.431818181818182	0.0340909090909091	ZNF433	protein_coding	chr19	12014732	12035741	-
chr19_55482069_G_T_b38	UKB_50_Standing_height	ENSG00000180061	TRUE	148021	22	0.379310344827586	3.72254667655043	0.001	16	23.5	0.275862068965517	0.405172413793103	TMEM150B	protein_coding	chr19	55312801	55334048	-
chr1_55039974_G_T_b38	GLGC_Mc_LDL	ENSG00000162391	TRUE	416418	12	0.461538461538462	0.555849891570144	0	21	14	0.807692307692308	0.538461538461538	FAM151A	protein_coding	chr1	54609182	54623556	-
chr1_55039974_G_T_b38	GLGC_Mc_LDL	ENSG00000169174	TRUE	0	0	0	49.5994628584072	0.462	0	0	0	0	PCSK9	protein_coding	chr1	55039548	55064852	+
chr2_21041028_G_A_b38	GLGC_Mc_LDL	ENSG00000084674	TRUE	0	0	0	130.888782466638	0.485	0	0	0	0	APOB	protein_coding	chr2	21001429	21044073	-
chr7_44542732_A_G_b38	GLGC_Mc_LDL	ENSG00000015520	TRUE	1417	0	0	19.8459855053505	0.848	0	0	0	0	NPC1L1	protein_coding	chr7	44512535	44541315	-
chr9_104902020_C_T_b38	GLGC_Mc_LDL	ENSG00000165029	TRUE	0	0	0	9.63182630303357	0.543	0	0	0	0	ABCA1	protein_coding	chr9	104781002	104928237	-
chr19_11091630_G_T_b38	GLGC_Mc_LDL	ENSG00000129354	TRUE	504315	13	0.213114754098361	5.61179853835507	0	14	34.5	0.229508196721311	0.565573770491803	AP1M2	protein_coding	chr19	10572671	10587315	-
chr19_11091630_G_T_b38	GLGC_Mc_LDL	ENSG00000130164	TRUE	0	0	0	164.188517801868	0.258	0	0	0	0	LDLR	protein_coding	chr19	11089362	11133816	+
chr19_11091630_G_T_b38	GLGC_Mc_LDL	ENSG00000220201	TRUE	781750	27	0.442622950819672	2.04186271115858	0	25	34.5	0.409836065573771	0.565573770491803	ZGLP1	protein_coding	chr19	10304803	10309880	-
chr19_44912383_G_A_b38	GLGC_Mc_LDL	ENSG00000130203	TRUE	2990	1	0.0217391304347826	271.787829077525	0.405	0	0	0	0	APOE	protein_coding	chr19	44905754	44909393	+
chr22_46233582_A_G_b38	GLGC_Mc_LDL	ENSG00000186951	TRUE	0	0	0	1.05674774637458	0.028	8	1	0.8	0.1	PPARA	protein_coding	chr22	46150521	46243756	+
chr1_55039974_G_T_b38	UKB_20002_1473_self_reported_high_cholesterol	ENSG00000169174	TRUE	0	0	0	24.709908117874	0.927	0	0	0	0	PCSK9	protein_coding	chr1	55039548	55064852	+
chr2_21041028_G_A_b38	UKB_20002_1473_self_reported_high_cholesterol	ENSG00000084674	TRUE	0	0	0	93.6644369034483	0.969	0	0	0	0	APOB	protein_coding	chr2	21001429	21044073	-
chr7_44544952_G_C_b38	UKB_20002_1473_self_reported_high_cholesterol	ENSG00000015520	TRUE	3637	0	0	12.6363895702206	0.972	0	0	0	0	NPC1L1	protein_coding	chr7	44512535	44541315	-
chr9_104902020_C_T_b38	UKB_20002_1473_self_reported_high_cholesterol	ENSG00000165029	TRUE	0	0	0	7.10111850946388	0.17	0	0	0	0	ABCA1	protein_coding	chr9	104781002	104928237	-
chr15_58379566_G_T_b38	UKB_20002_1473_self_reported_high_cholesterol	ENSG00000166035	TRUE	31003	1	0.0909090909090909	10.9622895666981	0.699	0	1	0	0.0909090909090909	LIPC	protein_coding	chr15	58410569	58569843	+
chr19_11091630_G_T_b38	UKB_20002_1473_self_reported_high_cholesterol	ENSG00000130164	TRUE	0	0	0	98.9308259411242	0.667	0	0	0	0	LDLR	protein_coding	chr19	11089362	11133816	+
chr19_11091630_G_T_b38	UKB_20002_1473_self_reported_high_cholesterol	ENSG00000130811	TRUE	971712	34	0.557377049180328	0.509776911761337	0	54	37.5	0.885245901639344	0.614754098360656	EIF3G	protein_coding	chr19	10115017	10119918	-
chr19_11091630_G_T_b38	UKB_20002_1473_self_reported_high_cholesterol	ENSG00000220201	TRUE	781750	27	0.442622950819672	3.36178338485358	0	15	37.5	0.245901639344262	0.614754098360656	ZGLP1	protein_coding	chr19	10304803	10309880	-
chr8_19966981_T_C_b38	GLGC_Mc_HDL	ENSG00000175445	TRUE	0	0	0	156.720354820299	0.892	0	0	0	0	LPL	protein_coding	chr8	19901717	19967258	+
chr9_104800523_T_C_b38	GLGC_Mc_HDL	ENSG00000165029	TRUE	0	0	0	30.1312914441301	0.142	0	0	0	0	ABCA1	protein_coding	chr9	104781002	104928237	-
chr9_104902020_C_T_b38	GLGC_Mc_HDL	ENSG00000165029	TRUE	0	0	0	30.1312914441301	0.142	0	0	0	0	ABCA1	protein_coding	chr9	104781002	104928237	-
chr11_47312134_C_A_b38	GLGC_Mc_HDL	ENSG00000025434	TRUE	43102	3	0.09375	35.487052648122	0.145	1	2	0.03125	0.0625	NR1H3	protein_coding	chr11	47248300	47269032	+
chr11_116778201_G_C_b38	GLGC_Mc_HDL	ENSG00000110243	TRUE	11166	2	0.111111111111111	36.3808046226686	0.062	2	2	0.111111111111111	0.111111111111111	APOA5	protein_coding	chr11	116789367	116792420	-
chr11_116778201_G_C_b38	GLGC_Mc_HDL	ENSG00000110245	TRUE	51505	4	0.222222222222222	7.8534708793483	0.009	8	3	0.444444444444444	0.166666666666667	APOC3	protein_coding	chr11	116829706	116833072	+
chr11_116778201_G_C_b38	GLGC_Mc_HDL	ENSG00000118137	TRUE	57550	5	0.277777777777778	15.6117666321945	0.002	3	4.5	0.166666666666667	0.25	APOA1	protein_coding	chr11	116835751	116837950	-
chr11_116778201_G_C_b38	GLGC_Mc_HDL	ENSG00000168092	TRUE	366066	7	0.388888888888889	11.2439257434289	0	5	11.5	0.277777777777778	0.638888888888889	PAFAH1B2	protein_coding	chr11	117144267	117176894	+
chr11_116778201_G_C_b38	GLGC_Mc_HDL	ENSG00000177103	TRUE	649572	14	0.777777777777778	0.907496934007852	0	15	11.5	0.833333333333333	0.638888888888889	DSCAML1	protein_coding	chr11	117427773	117817525	-
chr12_109512339_A_G_b38	GLGC_Mc_HDL	ENSG00000076555	TRUE	244113	7	0.388888888888889	7.72723052106785	0	5	11	0.277777777777778	0.611111111111111	ACACB	protein_coding	chr12	109116595	109268226	+
chr12_124775342_A_G_b38	GLGC_Mc_HDL	ENSG00000073060	TRUE	1514	0	0	12.9259407471631	0.277	0	0	0	0	SCARB1	protein_coding	chr12	124776856	124882668	-
chr15_58386313_C_T_b38	GLGC_Mc_HDL	ENSG00000157450	TRUE	478862	5	0.454545454545455	1.02720277950839	0	7	6.5	0.636363636363636	0.590909090909091	RNF111	protein_coding	chr15	58865175	59097419	+
chr15_58386313_C_T_b38	GLGC_Mc_HDL	ENSG00000166035	TRUE	24256	1	0.0909090909090909	93.866957442744	0.042	0	0	0	0	LIPC	protein_coding	chr15	58410569	58569843	+
chr16_53775335_G_A_b38	GLGC_Mc_HDL	ENSG00000198848	TRUE	2027516	11	0.846153846153846	0.977341530323792	0	6	7	0.461538461538462	0.538461538461538	CES1	protein_coding	chr16	55802851	55833337	-
chr16_56962376_G_A_b38	GLGC_Mc_HDL	ENSG00000070915	TRUE	46526	3	0.0789473684210526	11.501273809665	0	7	20.5	0.184210526315789	0.539473684210526	SLC12A3	protein_coding	chr16	56865207	56915850	+
chr16_56962376_G_A_b38	GLGC_Mc_HDL	ENSG00000087237	TRUE	0	0	0	272.787829077525	0.869	0.5	0	0.0131578947368421	0	CETP	protein_coding	chr16	56961850	56983845	+
chr16_67894139_G_A_b38	GLGC_Mc_HDL	ENSG00000141096	TRUE	81524	12	0.148148148148148	29.9000296051849	0.007	14	13	0.172839506172839	0.160493827160494	DPEP3	protein_coding	chr16	67975663	67980829	-
chr16_67894139_G_A_b38	GLGC_Mc_HDL	ENSG00000213398	TRUE	45611	7	0.0864197530864197	51.4813514103552	0.033	1	9	0.0123456790123457	0.111111111111111	LCAT	protein_coding	chr16	67939750	67944131	-
chr18_49640844_T_C_b38	GLGC_Mc_HDL	ENSG00000101670	TRUE	41662	0	0	42.4228535058439	0.131	0	0	0	0	LIPG	protein_coding	chr18	49560699	49599182	+
chr2_27508073_T_C_b38	GLGC_Mc_TG	ENSG00000084734	TRUE	0	0	0	63.7486096579528	0.272	7	1	0.166666666666667	0.0238095238095238	GCKR	protein_coding	chr2	27496842	27523684	+
chr6_31880443_T_G_b38	GLGC_Mc_TG	ENSG00000168477	TRUE	160711	28	0.4375	15.040413073259	0.156	1	10	0.015625	0.15625	TNXB	protein_coding	chr6	32041154	32115334	-
chr8_19986711_A_G_b38	GLGC_Mc_TG	ENSG00000175445	TRUE	19453	0	0	176.598204839842	0.315	0	0	0	0	LPL	protein_coding	chr8	19901717	19967258	+
chr11_116768388_A_G_b38	GLGC_Mc_TG	ENSG00000110243	TRUE	20979	2	0.111111111111111	240.804114251298	0.309	1	1	0.0555555555555556	0.0555555555555556	APOA5	protein_coding	chr11	116789367	116792420	-
chr11_116768388_A_G_b38	GLGC_Mc_TG	ENSG00000110245	TRUE	61318	4	0.222222222222222	6.79207481561968	0.014	12	3	0.666666666666667	0.166666666666667	APOC3	protein_coding	chr11	116829706	116833072	+
chr11_116768388_A_G_b38	GLGC_Mc_TG	ENSG00000168092	TRUE	375879	7	0.388888888888889	46.6722255542135	0	5	12.5	0.277777777777778	0.694444444444444	PAFAH1B2	protein_coding	chr11	117144267	117176894	+
chr11_116768388_A_G_b38	GLGC_Mc_TG	ENSG00000177103	TRUE	659385	14	0.777777777777778	1.09012229544838	0	15	12.5	0.833333333333333	0.694444444444444	DSCAML1	protein_coding	chr11	117427773	117817525	-
chr15_58438299_C_T_b38	GLGC_Mc_TG	ENSG00000166035	TRUE	0	0.5	0.0454545454545455	11.7604455293604	0.1	0	0	0	0	LIPC	protein_coding	chr15	58410569	58569843	+
chr19_44911194_T_C_b38	GLGC_Mc_TG	ENSG00000130203	TRUE	1801	0	0	80.9461816749843	0.992	0	0	0	0	APOE	protein_coding	chr19	44905754	44909393	+
